# Supplementary material for: Retrohoming of a Mobile Group II Intron in Human Cells Suggests How Eukaryotes Limit Group II Intron Proliferation
Source: PLoS Genet. 2015 Aug 4;11(8):e1005422. doi: 10.1371/journal.pgen.1005422 (PMC4524724; doi:10.1371/journal.pgen.1005422)
Supplement: S1 Data — (XLSX) [file pgen.1005422.s011.xlsx]

## Sheet: Fig. 1C
	Plate Identifier :	10302008 3PT7
	Measurement Date :	2008-10-30
	Measurement Time :	1904-01-01 15:25:20
	All	HPRT	pLl.LtrB	pT7-NLS	Vector	Reagent	Cells
	1509840	1419960	1229870	1514800	1440440	1635190	1769200	520
	1378450	1211430	1230970	1372730	1369700	1547320	1676220	540
	1446280	1229170	1139940	1348260	1349940	1558150	1660320	510
Avg	1.44486e+06	1.28685e+06	1200260	1411930	1.38669e+06	1580220	1.70191e+06	523.333
Avg-Bkgd	1.44433e+06	1286330	1.19974e+06	1.41141e+06	1386170	1.5797e+06	1701390
% of cells only	84.8914	75.6047	70.5151	82.9561	81.4728	92.8474	100
Std Dev	65706.6	115615	52241.5	89924.3	47583	47912.4	58811.8
%Std. Dev	3.86193	6.7953	3.07052	5.28534	2.79671	2.81607	3.45669

## Sheet: Fig. 3B
		Quantity	Copy #	Copies
		50	7250000	7250000
		5	725000	725000
		0.5	72500	72500
		0.05	7250	7250
		0.005	725	725
		0.0005	72.5	72.5
		5e-05	7.25	7.25
						Transcript copy number	Normalized
		BFP	exp 1	0.00228019		330.628	1
			exp 2	0.427043		61921.3	1
			exp 3	0.481486		69815.5	1
		BFP + siRNA	exp 1	0.00187127		271.334	0.820663
			exp 2	0.641556		93025.6	1.50232
			exp 3	1.17642		170581	2.44332
		BFP LtrB	exp 1	0.000180183		26.1265	0.0790209
			exp 2	0.0533453		7735.07	0.124918
			exp 3	0.118327		17157.4	0.245753
		BFP LtrB + siRNA	exp 1	0.00141517		205.2	0.620638
			exp 2	1.09585		158898	2.56614
			exp 3	0.60489		87709.1	1.2563
		BFP LtrB + LtrA	exp 1	none
			exp 2	0.0442244		6412.54	0.103559
			exp 3	0.0269609		3909.34	0.0559953
		BFP LtrB + LtrA + siRNA	exp 1	none
			exp 2	0.570518		82725.1	1.33597
			exp 3	0.442033		64094.8	0.918061
			Normalized		Normalized average
				BFP	1	0
				BFP + siRNA	1.58877	0.470411
				BFP LtrB	0.149897	0.0497255
				BFP LtrB + siRNA	1.48102	0.572746
				BFP LtrB + LtrA	0.0797774	0.033633
				BFP LtrB + LtrA + siRNA	1.12702	0.295507

## Sheet: Fig. 4B
	Quantity	Copy #	Copies
1-18 (+) siRNA	50	7250000	7250000
	5	725000	725000
	0.5	72500	72500
	0.05	7250	7250
	0.005	725	725
	0.0005	72.5	72.5
19-36 (-) siRNA	5e-05	7.25	7.25
		pg DNA	Total RNA	DNA/RNA	Average	Stdev	Std Error	Average	Stdev	Std Error
	T7+T7 1	0.0759033	393	0.000193138
	2	0.0441449	349	0.00012649
	3	0.064794	342	0.000189456	0.000169695	3.74619e-05	2.16286e-05	0.0616141	0.0161162	0.00930472
	T7 LtrB + T7 1	0.0418308	345	0.000121249								NORMALIZED DATA	ave	fg	SE	transcripts	SEM
	2	0.0621138	331	0.000187655								T7 + NMD	0.000194606	0.194606	1.09211e-05	28.2179	1.58356
	3	0.043589	249	0.000175056	0.00016132	3.52699e-05	2.03631e-05	0.0491779	0.0112373	0.00648787		T7	0.000169695	0.169695	2.03631e-05	24.6057	2.95265
	T7+T7 1	0.215427	413	0.000521616
	2	0.0863214	420	0.000205527								T7 LtrB + NMD	0.000143228	0.143228	3.72009e-05	20.768	5.39414
	3	0.103047	561	0.000183685	0.000194606	1.54448e-05	1.09211e-05	0.134932	0.0702108	0.0405362		T7 LtrB	0.00016132	0.16132	2.03631e-05	23.3914	2.95265
	T7 LtrB + T7 1	0.0769475	404	0.000190464
	2	0.0706364	417	0.000169392
	3	0.0293274	420	6.98272e-05	0.000143228	6.44339e-05	3.72009e-05	0.0589704	0.0258648	0.0149331
																		SE

## Sheet: Fig. 5b+c
	5'jxn	3'jxn					5'jxn	3'jxn
plasmid(-)	1.02407e-05	2.54541e-06	5.27616e-07	4.4461e-07	expt4	genomic (-)	2.0712e-05	4.12564e-05	1.16853e-05	2.18733e-05
plasmid(+)	0.000457504	0.0138374	3.60349e-05	0.00119545		genomic (+)	0.000388631	0.00265901	1.44802e-05	2.78469e-05
plasmid(-)	2.20518e-05	3.02567e-06	6.75486e-07	3.00666e-07	expt5	genomic (-)	6.01387e-05	1.98596e-06
plasmid(+)	0.000628239	0.0152336	3.44035e-05	0.00139652		genomic (+)	0.000398527	0.00297857	3.91693e-05	0.00049146
plasmid (-)	1.54423e-05	1.95676e-06	4.95346e-07	1.40231e-07	expt6	genomic (-)	6.35627e-05	3.79746e-06
plasmid (+)	0.000586906	0.0121841	5.54702e-05	0.00063359		genomic (+)	0.000190334	0.00135424	1.40357e-05	0.000138842
Fig 5B
Plasmid	5'jxn	3'jxn				Genomic	5'jxn	3'jxn
expt1	0.000457504	0.0138374	3.60349e-05	0.00119545		expt1	0.000388631	0.00265901	1.44802e-05	2.78469e-05
expt2	0.000628239	0.0152336	3.44035e-05	0.00139652		expt2	0.000398527	0.00297857	3.91693e-05	0.00049146
expt3	0.000586906	0.0121841	5.54702e-05	0.00063359		expt3	0.000190334	0.00135424	1.40357e-05	0.000138842
0 Mg2+	5'jxn	3'jxn				0 Mg2+	5'jxn	3'jxn
0	6.01387e-05	1.98596e-06				0	2.0712e-05	4.12564e-05
0	6.35627e-05	3.79746e-06				0	6.01387e-05	1.98596e-06
0	1.55342e-05	1.44813e-05				0	6.35627e-05	3.79746e-06
0	1.14224e-05	1.33291e-05
0	3.63442e-05	2.81423e-05
0	2.71391e-05	4.78694e-05
0	1.40176e-05	2.55619e-05
(-)LtrA	5'jxn	3'jxn				(-)LtrA	5'jxn	3'jxn
(-)	1.02407e-05	2.54541e-06				(-)	5.92598e-06	0
(-)	2.20518e-05	3.02567e-06				(-)	4.0556e-05	1.03357e-05
(-)	1.54423e-05	1.95676e-06				(-)	5.93059e-05	1.83612e-05
						(-)	1.04628e-05	9.17413e-06
CCR5	5'jxn	3'jxn				CCR5	5'jxn	3'jxn
	1.02678e-07	2.82255e-08					4.66138e-06	9.55585e-06
	3.40009e-08	3.20719e-08					1.28038e-05	5.13829e-05
	5.22983e-07	1.83279e-06					1.12077e-05	1.91997e-06
	ave						ave
	5'jxn	3'jxn					5'jxn	3'jxn
plasmid	0.00055755	0.0137517	4.19695e-05	0.00107519		genomic	0.000325831	0.00233061	2.25617e-05	0.000219383
0 Mg2+	3.25941e-05	1.93096e-05	8.23169e-06	6.0407e-06		0 Mg2+	4.81378e-05	1.568e-05	1.37485e-05	1.27989e-05
(-)LtrA	1.59116e-05	2.50928e-06	3.41763e-06	3.09096e-07		(-)LtrA	2.90627e-05	9.46776e-06	1.26755e-05	3.75912e-06
CCR5	2.19888e-07	6.31028e-07	1.52839e-07	6.0088e-07		CCR5	9.55763e-06	2.09529e-05	2.49111e-06	1.53738e-05
Fig. 5C
	Plasmid						Genomic
		5'jxn	3' jxn ave		std			5'jxn	3' jxn ave		std
	80	0.000436514	0.013241	1.664e-05	0.000918257		80	0.000105804	0.00397435	3.1718e-05	0.00264068
	(-)	8.37032e-06	3.0298e-06	1.92517e-06	6.96854e-07		(-)	5.92598e-06	0	8.38061e-06	0
	(-) LtrA +80Mg	9.31775e-06	4.26991e-06	2.14308e-06	5.55089e-07		(-) LtrA +80Mg	1.31123e-06	not detected	n/a	n/a

## Sheet: Fig. 5d
	Genomic
		3'			5'
		adherent	non-adherent		adherent	non-adherent
		0.000215326	0.00978553		ND	8.50375e-05
		0.000248578	0.00757433		ND	0.000111105
		0.00013851	0.00404471		ND	0.000105137
		0.000735353
		0.000676957
		0.000221358
		0.000800607
	AVE	0.000433813	0.00713486		#DIV/0!	0.000100426
	SE	0.000108997	0.00167173		#DIV/0!	7.88503e-06
	STD	0.000288379	0.00289553			1.36573e-05
	Plasmid
		3'			5'
		adherent	non-adherent		adherent	non-adherent
		0.0012531	0.00409572		8.08431e-05	0.000436514
		0.0024907	0.0153841		0.00010577	0.000415105
		0.00244168	0.0061081		0.000115308	0.000134047
		0.00138163	0.013241		8.37531e-05
		0.00247067	0.0145959		9.8112e-05
		0.00151324	0.00985295		0.000120793
		0.0028889			0.000156596
		0.00499277			0.00010236
		0.00450106			0.000239365
	AVE	0.0026593	0.0105463		0.000122545	0.000328555
	SE	0.000439768	0.00190485		1.64112e-05	9.74504e-05
	STD	0.0013193	0.0046659		4.92336e-05	0.000168789

## Sheet: Fig. 6
	#REF!	#REF!	#REF!					LtrB		3.34501e-05	0.00093268	6.12176e-06	0.000114983
	#REF!	#REF!	#REF!					LtrB +T7		4.72274e-05	0.00150499	4.4339e-06	9.25233e-05
	h12-1
	h12-2
	h8-1
	h8-2
	h8-3
	h8-4
	X-1
	X-2
		5'jxn				3'jxn
80 mM
	hMut	WT	hM-0	SE			hMut	WT	hM-0	SE
1	4.2163e-05	4.37351e-05	3.44613e-06	7.18299e-07	1.72553e-06	1	0.000482733	0.000812636	3.37713e-07	3.12747e-05	5.72061e-05
2	4.0163e-05	5.1182e-05	1.03982e-05	1.72553e-06	1.72553e-06	2	0.000978691	0.00172308	9.78889e-06	0.000100224	0.000107
3	3.35388e-05	4.8112e-05	1.22521e-05	2.8682e-06	2.35376e-06	3	0.000534121	0.00111931	8.17797e-06	5.44915e-05	1.26912e-05
4	9.02137e-05	0.000111356	1.55342e-05	8.46916e-06	1.79594e-05	4	0.00071348	0.0012593	1.44813e-05	6.09962e-05	0.000201663
5	6.14535e-05	7.30357e-05	1.14224e-05	8.84545e-06	5.39286e-06	5	0.000398472	0.000809955	1.33291e-05	3.66835e-05	9.30037e-05
6	0.000147002	7.60644e-05	3.63442e-05	1.97947e-05	6.23076e-06	6	0.000497011	0.00104739	2.81423e-05	5.70604e-05	0.000118753
7	0.00021697	0.000156596	2.71391e-05	1.65701e-05	1.62161e-05	7	0.00221576	0.0028889	4.78694e-05	0.000136598	0.000416083
8	0.000187108	0.000120793	1.40176e-05	2.73655e-06	6.72103e-06	8	0.00267008	0.00289785	2.55619e-05	0.000129871	0.00022494
	5' junction	3' junction	SE
1	0.964054	0.594033	0.0164238	0.0384854
2	0.78471	0.567991	0.0337136	0.0581656
3	0.697099	0.477189	0.0596151	0.0486833
4	0.810134	0.56657	0.0760545	0.0484367
5	0.841417	0.491967	0.121111	0.0452907
6	1.9326	0.474523	0.260236	0.0544786
7	1.38554	0.766992	0.105814	0.0472838
8	1.54899	0.921402	0.0226548	0.0448165
9	1.25166	1.04612	0.107861	0.017823
10	1.67342	1.54293	0.0652597	0.106545
11	2.57808	2.77508	0.298426	0.413386
12	3.93487	2.65179	0.538738	0.257073
13	2.87768	3.09411	0.187019	0.165039
14	1.22764	0.886234	0.129831	0.0597985
15	1.52441	1.76639	0.159048	0.0572045
40 mM		hMut	WT	hM-0	SE			hM	WT	hM-0	SE
	9	1.19688e-05	9.56238e-06	6.22566e-06	1.03141e-06	1.60507e-06	9	0.000159195	0.000152177	5.98913e-05	2.71225e-06	8.87496e-06
	10	4.78251e-05	2.85793e-05	7.45855e-06	1.86508e-06	1.10687e-06	10	0.000334896	0.000217051	3.65181e-05	2.31258e-05	1.95166e-05
	11	3.0249e-05	1.17332e-05	1.034e-05	3.50149e-06	3.20819e-06	11	0.000252471	9.09778e-05	9.10126e-06	3.7609e-05	1.00227e-05
	12	2.93198e-05	7.45126e-06	8.69436e-06	4.01428e-06	4.13197e-06	12	0.000209396	7.89641e-05	6.42183e-05	2.02996e-05	2.80603e-06
	13	2.36364e-05	8.21371e-06	1.29994e-05	1.53612e-06	1.96097e-06	13	0.000485694	0.000156974	3.96966e-05	2.59068e-05	1.90954e-05
	14	4.44978e-05	3.62465e-05	1.03547e-05	4.7059e-06	6.0329e-06	14	0.000545353	0.00061536	1.30249e-05	3.67976e-05	1.35343e-05
	15	3.00063e-05	1.96839e-05	4.5383e-06	3.13068e-06	1.19657e-06	15	0.000342531	0.000193915	2.77073e-05	1.10928e-05	1.96834e-05

## Sheet: Fig. 7 cycle 8
																												GC	1697	0.786376
																						deletion rate						AC	221	0.10241
																						0	397885					GU	226	0.104727
																			AVE mut/ nucleotide (1-431)									AU	14	0.00648749
																			0.00569358					G282A	0.2599			total	2158
																			4.41822	muts/776				A548C	0.1914			D	-0.00562341
																								U642A	0.3175			Dmax-	0.0991032	0.0967862
																								U642C	0.1993			D'	-0.0567429
																			Covariation					U652C	0.237			r2	0.577955
																				expected	actual	sign		U652	0.7593
																			642-652 AC	0.075	0.205	2.73333		U182C	0.0405
	nucleotide		*	A	C	G	T	gap	A	C	G	T	3pass						G282A-U642C	0.0517	0.0438	0.847195		G352A	0.0338
	1	G		0	0	1394	0	0	0	0	1	0	0	1					282-642-652 AAC	0.0196	0.0588	3
	2	T		0	0	0	1394	0	0	0	0	1	0	2					282-548-642-652 ACAC	0.0037	0.0121	3.27027
	3	G		0	0	1394	0	0	0	0	1	0	0	3					ACCU	0.007527	0.00375	0.498206			WT TT	640	0.458781		WT AT	516	0.369892		WT GT	499	0.357706
	4	C		0	1394	0	0	0	0	1	0	0	0	4					G282A-A548C	0.0497	0.05298	1.066			T642A	166	0.118996		A548C	154	0.110394		G282A	171	0.122581
	5	G		0	0	1394	0	0	0	0	1	0	0	5					U182C-G352A	0.001369	0	0			T652C	27	0.0193548		T642A	338	0.242294		T642C	211	0.151254
	6	C		0	1393	0	1	0	0	0.999283	0	0.00071736	0.00071736	6											AC	274	0.196416		CA	99	0.0709677		AC	74	0.0530466
	7	C		0	1393	0	1	0	0	0.999283	0	0.00071736	0.00071736	7											total	1395			total	1395			total	1395
	8			0	1394	0	0	0	0	1	0	0	0	8							84	A>G	R		D	0.0878087			D	-0.000497424			D	0.000434218
	9			1391	0	0	3	0	0.997848	0	0	0.00215208	0.00215208	9							182	T>C	Y		Dmax (lowest)	0.276256	0.0680567		Dmax+	0.191775	0.0871058		Dmax (lowest)	0.244447	0.0358808
	10			0	0	1394	0	0	0	0	1	0	0	10							264	G>T	K		D'	1.29023			D'	-0.00571058			D'	0.0121017
	11			1394	0	0	0	0	1	0	0	0	0	11							265	A>G	R		r2	0.410102			r2	0.000352394			r2	2.14966e-05
	12			0	3	0	1391	0	0	0.00215208	0	0.997848	0.00215208	12							269	G>A	R
	13			1393	0	1	0	0	0.999283	0	0.00071736	0	0.00071736	13							282	G>A	R		WT TG	631	0.45233		WT AG	935	0.670251		WT GA	783	0.56129
	14			0	0	1394	0	0	0	0	1	0	0	14							334	G>A	R		T642A	310	0.222222		A548C	277	0.198566		G282A	301	0.215771
	15			3	0	1391	0	0	0.00215208	0	0.997848	0	0.00215208	15							352	G>A	R		G651A	34	0.0243728		G651A	142	0.101792		A548C	223	0.159857
	16			0	0	1394	0	0	0	0	1	0	0	16							357	G>T	K		AA	128	0.0917563		CA	26	0.018638		AC	80	0.0573477
	17			0	2	0	1392	0	0	0.00143472	0	0.998565	0.00143472	17							392	Deletion			total	1395			total	1395			total	1395
	18			0	3	1391	0	0	0	0.00215208	0.997848	0	0.00215208	18							442	C>T	Y		D	0.0360879			D	-0.00772035			D	-0.00230367
	19			2	2	0	1390	0	0.00143472	0.00143472	0	0.997131	0.00286944	19							463	A>T	W		Dmax (lowest)	0.321561	0.036462		Dmax+	0.0929772	0.188711		Dmax+	0.156636	0.21223
	20			0	0	0	1394	0	0	0	0	1	0	20							515	A>G	R		D'	0.98974			D'	-0.040911			D'	-0.0147071
	21			1394	0	0	0	0	1	0	0	0	0	21							548	A>C	M		r2	0.111076			r2	0.236058			r2	0.00477985
	22			1394	0	0	0	0	1	0	0	0	0	22							549	Deletion
	23			0	0	1394	0	0	0	0	1	0	0	23							572	A>T	W		WT GT	1048	0.751254		WT AT	846	0.606452		WT AG	935	0.670251		WT AT	516	0.369892
	24			0	0	0	1394	0	0	0	0	1	0	24							574	A>T	W		G651A	28	0.0200717		A548C	228	0.163441		A548C	277	0.198566		A548C	154	0.110394
	25			0	1388	0	6	0	0	0.995696	0	0.00430416	0.00430416	25							619	C>T	Y		T652C	168	0.12043		T652C	235	0.168459		G651A	142	0.101792		T642C	230	0.164875
	26			1390	4	0	0	0	0.997131	0.00286944	0	0	0.00286944	26							642	N			AC	140	0.100358		CC	74	0.0530466		CA	26	0.018638		CC	50	0.0358423
	27			1388	0	2	4	0	0.995696	0	0.00143472	0.00286944	0.00430416	27							651	G>A	R		total	1395			total	1395			total	1395			total	1395
	28			0	0	1394	0	0	0	0	1	0	0	28							652	T>C	Y		D	0.0729775			D	0.00463714			D	-0.00772035			D	-0.00494341
	29			0	0	0	1394	0	0	0	0	1	0	29											Dmax (lowest)	0.672353	0.0265896		Dmax+	0.596598	0.0479531		Dmax+	0.0929772	0.188711		Dmax+	0.107337	0.0702355
	30			1394	0	0	0	0	1	0	0	0	0	30							4194304 variants				D'	2.74459			D'	0.0967016			D'	-0.040911			D'	-0.0703834
	31			0	0	1394	0	0	0	0	1	0	0	31											r2	0.297899			r2	0.000751628			r2	0.236058			r2	0.10127
	32			0	13	0	1381	0	0	0.00932568	0	0.990674	0.00932568	32
	33			0	4	4	1386	0	0	0.00286944	0.00286944	0.994261	0.00573888	33											WT GT	499	0.357706		WT AT	649	0.465233						WT TT	640	0.458781
	34			0	2	0	1392	0	0	0.00143472	0	0.998565	0.00143472	34											G282A	171	0.122581		A84G	19	0.0136201						T642C	276	0.197849
	35			1394	0	0	0	0	1	0	0	0	0	35											T642A	304	0.217921		T642A	406	0.291039						T652C	27	0.0193548
	36			1381	2	0	11	0	0.990674	0.00143472	0	0.00789096	0.00932568	36											AA	136	0.097491		AC	267	0.191398						CC	8	0.00573477
	37			0	0	1394	0	0	0	0	1	0	0	37											total	1395			total	1395							total	1395
	38			0	0	1394	0	0	0	0	1	0	0	38											D	0.00816022			D	0.0850806							D	-0.00119834
	39			0	0	0	1394	0	0	0	0	1	0	39											Dmax+	0.276466	0.0694133		Dmax (lowest)	0.362143	0.0989083						Dmax (lowest)	0.0119962	0.13368
	40			1394	0	0	0	0	1	0	0	0	0	40											D'	0.11756			D'	0.860197							D'	-0.0998929
	41			0	1391	0	3	0	0	0.997848	0	0.00215208	0.00215208	41											r2	0.00346992			r2	0.202091							r2	0.142533
	42			0	0	0	1394	0	0	0	0	1	0	42
	43			1394	0	0	0	0	1	0	0	0	0	43											WT GG	885	0.634409		WT AG	1160	0.831541
	44			0	1392	0	2	0	0	0.998565	0	0.00143472	0.00143472	44											G282A	335	0.240143		A84G	50	0.0358423
	45			0	0	0	1394	0	0	0	0	1	0	45											G651A	122	0.0874552		G651A	155	0.111111
	46			0	1393	0	1	0	0	0.999283	0	0.00071736	0.00071736	46											AA	46	0.0329749		GA	11	0.0078853
	47			0	0	0	1394	0	0	0	0	1	0	47											total	1395			total	1395
	48			1	0	1393	0	0	0.00071736	0	0.999283	0	0.00071736	48											D	-8.22189e-05			D	0.00257448
	49			0	1	1	1392	0	0	0.00071736	0.00071736	0.998565	0.00143472	49											Dmax+	0.0869341	0.238856		Dmax (lowest)	0.817641	0.00520343
	50			1393	0	1	0	0	0.999283	0	0.00071736	0	0.00071736	50											D'	-0.000945761			D'	0.494766
	51			1383	0	6	5	0	0.992109	0	0.00430416	0.0035868	0.00789096	51											r2	1.53863e-05			r2	0.00155785
	52			0	0	1394	0	0	0	0	1	0	0	52							WT AT	563	0.403584
	53			1392	0	1	1	0	0.998565	0	0.00071736	0.00071736	0.00143472	53							A641G	100	0.0716846		WT GT	802	0.57491		WT AT	1034	0.741219
	54			0	0	0	1394	0	0	0	0	1	0	54							T642A	440	0.315412		G282A	280	0.200717		A84G	42	0.0301075
	55			1394	0	0	0	0	1	0	0	0	0	55							GA	0	0		T652C	209	0.149821		T652C	284	0.203584
	56			1392	0	2	0	0	0.998565	0	0.00143472	0	0.00143472	56							total	1395			AC	100	0.0716846		GC	19	0.0136201
	57			0	1393	0	1	0	0	0.999283	0	0.00071736	0.00071736	57							D	-0.0226102			total	1395			total	1395
	58			1381	0	13	0	0	0.990674	0	0.00932568	0	0.00932568	58							Dmax+	0.22678	0.0340694		D	0.0111407			D	0.00396603
	59			0	1394	0	0	0	0	1	0	0	0	59							D'	-0.0997009			Dmax+	0.562121	0.0603384		Dmax (lowest)	0.728751	0.00949782
	60			1390	1	2	1	0	0.997131	0.00071736	0.00143472	0.00071736	0.00286944	60							r2	#DIV/0!			D'	0.184636			D'	0.417573
	61			0	0	1394	0	0	0	0	1	0	0	61											r2	0.0036593			r2	0.00227253
	62			1392	0	2	0	0	0.998565	0	0.00143472	0	0.00143472	62							WT TA	572	0.410036
	63			1389	1	0	4	0	0.996413	0.00071736	0	0.00286944	0.0035868	63							T642A	437	0.313262						WT AG	957	0.686022
	64			1390	0	1	3	0	0.997131	0	0.00071736	0.00215208	0.00286944	64							A643T	95	0.0681004						A84G	48	0.0344086
	65			1390	0	4	0	0	0.997131	0	0.00286944	0	0.00286944	65							AT	3	0.00215054						G282A	365	0.261649
	66			0	1393	0	1	0	0	0.999283	0	0.00071736	0.00071736	66							total	1395							GA	13	0.009319
	67			1392	0	2	0	0	0.998565	0	0.00143472	0	0.00143472	67							D	-0.0204514							total	1395
	68			12	1	1376	5	0	0.00860832	0.00071736	0.987088	0.0035868	0.0129125	68							Dmax+	0.0335895	0.228137						D	-0.00260994
	69			0	1393	0	1	0	0	0.999283	0	0.00071736	0.00071736	69							D'	-0.608864							Dmax+	0.256788	0.0315027
	70			0	1391	0	3	0	0	0.997848	0	0.00215208	0.00215208	70							r2	22.2342							D'	-0.0101638
	71			1393	0	1	0	0	0.999283	0	0.00071736	0	0.00071736	71															r2	0.11835
	72			1394	0	0	0	0	1	0	0	0	0	72
	73			0	1391	0	3	0	0	0.997848	0	0.00215208	0.00215208	73															WT AA	1036	0.742652
	74			1	1392	0	1	0	0.00071736	0.998565	0	0.00071736	0.00143472	74															A84G	43	0.0308244
	75			0	0	0	1394	0	0	0	0	1	0	75															A548C	278	0.199283
	76			1380	0	12	2	0	0.989957	0	0.00860832	0.00143472	0.010043	76															GC	18	0.0129032
	77			1390	0	0	4	0	0.997131	0	0	0.00286944	0.00286944	77															total	1395
	78			0	1390	0	4	0	0	0.997131	0	0.00286944	0.00286944	78															D	0.00343983
	79			0	1390	0	4	0	0	0.997131	0	0.00286944	0.00286944	79															Dmax (lowest)	0.728565	0.0092784
	80			1	0	1393	0	0	0.00071736	0	0.999283	0	0.00071736	80															D'	0.370735
	81			1379	0	14	1	0	0.98924	0	0.010043	0.00071736	0.0107604	81															r2	0.00175038
	82			1382	0	2	10	0	0.991392	0	0.00143472	0.0071736	0.00860832	82
	83			1391	0	0	3	0	0.997848	0	0	0.00215208	0.00215208	83
	84			1321	1	61	11	0	0.947633	0.00071736	0.043759	0.00789096	0.0523673	84
	85			3	0	1391	0	0	0.00215208	0	0.997848	0	0.00215208	85
	86			0	1390	0	4	0	0	0.997131	0	0.00286944	0.00286944	86
	87			0	0	1394	0	0	0	0	1	0	0	87
	88			1394	0	0	0	0	1	0	0	0	0	88
	89			1392	0	2	0	0	0.998565	0	0.00143472	0	0.00143472	89
	90			1394	0	0	0	0	1	0	0	0	0	90
	91			4	0	1390	0	0	0.00286944	0	0.997131	0	0.00286944	91
	92			0	1394	0	0	0	0	1	0	0	0	92
	93			0	14	0	1380	0	0	0.010043	0	0.989957	0.010043	93
	94			1	0	1392	1	0	0.00071736	0	0.998565	0.00071736	0.00143472	94
	95			1382	0	12	0	0	0.991392	0	0.00860832	0	0.00860832	95
	96			2	2	0	1390	0	0.00143472	0.00143472	0	0.997131	0.00286944	96
	97			1389	0	1	4	0	0.996413	0	0.00071736	0.00286944	0.0035868	97
	98			2	1387	1	4	0	0.00143472	0.994978	0.00071736	0.00286944	0.00502152	98
	99			1	0	1391	2	0	0.00071736	0	0.997848	0.00143472	0.00215208	99
	100			0	0	1394	0	0	0	0	1	0	0	100
	101			1	0	1393	0	0	0.00071736	0	0.999283	0	0.00071736	101
	102			1394	0	0	0	0	1	0	0	0	0	102
	103			1392	0	2	0	0	0.998565	0	0.00143472	0	0.00143472	103
	104			0	1392	1	1	0	0	0.998565	0.00071736	0.00071736	0.00143472	104
	105			1393	0	1	0	0	0.999283	0	0.00071736	0	0.00071736	105
	106			4	0	1389	1	0	0.00286944	0	0.996413	0.00071736	0.0035868	106
	107			1393	0	1	0	0	0.999283	0	0.00071736	0	0.00071736	107
	108			0	0	1394	0	0	0	0	1	0	0	108
	109			0	1394	0	0	0	0	1	0	0	0	109
	110			1394	0	0	0	0	1	0	0	0	0	110
	111			3	1372	0	19	0	0.00215208	0.984218	0	0.0136298	0.0157819	111
	112			0	0	1394	0	0	0	0	1	0	0	112
	113			2	0	1392	0	0	0.00143472	0	0.998565	0	0.00143472	113
	114			0	0	0	1394	0	0	0	0	1	0	114
	115			6	0	0	1388	0	0.00430416	0	0	0.995696	0.00430416	115
	116			0	0	1394	0	0	0	0	1	0	0	116
	117			1	0	1393	0	0	0.00071736	0	0.999283	0	0.00071736	117
	118			1392	0	2	0	0	0.998565	0	0.00143472	0	0.00143472	118
	119			1394	0	0	0	0	1	0	0	0	0	119
	120			1394	0	0	0	0	1	0	0	0	0	120
	121			0	0	1394	0	0	0	0	1	0	0	121
	122			0	1394	0	0	0	0	1	0	0	0	122
	123			0	0	1394	0	0	0	0	1	0	0	123
	124			1387	0	5	2	0	0.994978	0	0.0035868	0.00143472	0.00502152	124
	125			0	5	0	1389	0	0	0.0035868	0	0.996413	0.0035868	125
	126			4	0	1387	3	0	0.00286944	0	0.994978	0.00215208	0.00502152	126
	127			1394	0	0	0	0	1	0	0	0	0	127
	128			2	0	1392	0	0	0.00143472	0	0.998565	0	0.00143472	128
	129			0	0	0	1394	0	0	0	0	1	0	129
	130			0	1	0	1393	0	0	0.00071736	0	0.999283	0.00071736	130
	131			1388	0	6	0	0	0.995696	0	0.00430416	0	0.00430416	131
	132			0	1393	0	1	0	0	0.999283	0	0.00071736	0.00071736	132
	133			0	1394	0	0	0	0	1	0	0	0	133
	134			0	1	0	1393	0	0	0.00071736	0	0.999283	0.00071736	134
	135			1393	0	1	0	0	0.999283	0	0.00071736	0	0.00071736	135
	136			1393	0	1	0	0	0.999283	0	0.00071736	0	0.00071736	136
	137			1391	0	3	0	0	0.997848	0	0.00215208	0	0.00215208	137
	138			0	0	1394	0	0	0	0	1	0	0	138
	139			1394	0	0	0	0	1	0	0	0	0	139
	140			0	1394	0	0	0	0	1	0	0	0	140
	141			1393	0	1	0	0	0.999283	0	0.00071736	0	0.00071736	141
	142			1386	0	0	8	0	0.994261	0	0	0.00573888	0.00573888	142
	143			3	3	0	1388	0	0.00215208	0.00215208	0	0.995696	0.00430416	143
	144			3	1391	0	0	0	0.00215208	0.997848	0	0	0.00215208	144
	145			7	0	1385	2	0	0.00502152	0	0.993544	0.00143472	0.00645624	145
	146			1	0	1393	0	0	0.00071736	0	0.999283	0	0.00071736	146
	147			2	0	1391	1	0	0.00143472	0	0.997848	0.00071736	0.00215208	147
	148			0	0	0	1394	0	0	0	0	1	0	148
	149			1394	0	0	0	0	1	0	0	0	0	149
	150			0	1393	0	1	0	0	0.999283	0	0.00071736	0.00071736	150
	151			0	0	1394	0	0	0	0	1	0	0	151
	152			1394	0	0	0	0	1	0	0	0	0	152
	153			0	1394	0	0	0	0	1	0	0	0	153
	154			0	0	0	1394	0	0	0	0	1	0	154
	155			0	0	1394	0	0	0	0	1	0	0	155
	156			1390	0	1	3	0	0.997131	0	0.00071736	0.00215208	0.00286944	156
	157			4	1	1381	8	0	0.00286944	0.00071736	0.990674	0.00573888	0.00932568	157
	158			0	0	0	1394	0	0	0	0	1	0	158
	159			0	1394	0	0	0	0	1	0	0	0	159
	160			0	0	1394	0	0	0	0	1	0	0	160
	161			0	1394	0	0	0	0	1	0	0	0	161
	162			1383	0	10	1	0	0.992109	0	0.0071736	0.00071736	0.00789096	162
	163			1394	0	0	0	0	1	0	0	0	0	163
	164			0	0	0	1394	0	0	0	0	1	0	164
	165			0	0	1394	0	0	0	0	1	0	0	165
	166			6	0	0	1388	0	0.00430416	0	0	0.995696	0.00430416	166
	167			0	0	0	1394	0	0	0	0	1	0	167
	168			1392	0	0	2	0	0.998565	0	0	0.00143472	0.00143472	168
	169			1393	0	1	0	0	0.999283	0	0.00071736	0	0.00071736	169
	170			0	0	0	1394	0	0	0	0	1	0	170
	171			0	1394	0	0	0	0	1	0	0	0	171
	172			1392	0	2	0	0	0.998565	0	0.00143472	0	0.00143472	172
	173			0	0	1394	0	0	0	0	1	0	0	173
	174			1394	0	0	0	0	1	0	0	0	0	174
	175			0	1	0	1393	0	0	0.00071736	0	0.999283	0.00071736	175
	176			1390	0	3	1	0	0.997131	0	0.00215208	0.00071736	0.00286944	176
	177			2	10	0	1382	0	0.00143472	0.0071736	0	0.991392	0.00860832	177
	178			1393	0	1	0	0	0.999283	0	0.00071736	0	0.00071736	178
	179			1394	0	0	0	0	1	0	0	0	0	179
	180			0	0	1394	0	0	0	0	1	0	0	180
	181			0	0	1394	0	0	0	0	1	0	0	181
	182			0	60	0	1334	0	0	0.0430416	0	0.956958	0.0430416	182
	183			1388	0	5	1	0	0.995696	0	0.0035868	0.00071736	0.00430416	183
	184			0	0	0	1394	0	0	0	0	1	0	184
	185			1393	0	1	0	0	0.999283	0	0.00071736	0	0.00071736	185
	186			1393	0	1	0	0	0.999283	0	0.00071736	0	0.00071736	186
	187			3	0	1391	0	0	0.00215208	0	0.997848	0	0.00215208	187
	188			0	0	0	1394	0	0	0	0	1	0	188
	189			0	0	0	1394	0	0	0	0	1	0	189
	190			5	0	1389	0	0	0.0035868	0	0.996413	0	0.0035868	190
	191			6	3	0	1385	0	0.00430416	0.00215208	0	0.993544	0.00645624	191
	192			2	1	1387	4	0	0.00143472	0.00071736	0.994978	0.00286944	0.00502152	192
	193			0	11	0	1383	0	0	0.00789096	0	0.992109	0.00789096	193
	194			0	1	0	1393	0	0	0.00071736	0	0.999283	0.00071736	194
	195			0	0	0	1394	0	0	0	0	1	0	195
	196			1393	0	0	1	0	0.999283	0	0	0.00071736	0.00071736	196
	197			0	1394	0	0	0	0	1	0	0	0	197
	198			0	10	0	1384	0	0	0.0071736	0	0.992826	0.0071736	198
	199			0	0	1393	1	0	0	0	0.999283	0.00071736	0.00071736	199
	200			1393	0	0	1	0	0.999283	0	0	0.00071736	0.00071736	200
	201			1390	0	1	3	0	0.997131	0	0.00071736	0.00215208	0.00286944	201
	202			1	1393	0	0	0	0.00071736	0.999283	0	0	0.00071736	202
	203			0	0	1394	0	0	0	0	1	0	0	203
	204			0	1394	0	0	0	0	1	0	0	0	204
	205			1372	0	17	5	0	0.984218	0	0.0121951	0.0035868	0.0157819	205
	206			1394	0	0	0	0	1	0	0	0	0	206
	207			0	0	1394	0	0	0	0	1	0	0	207
	208			0	0	0	1394	0	0	0	0	1	0	208
	209			0	1	0	1393	0	0	0.00071736	0	0.999283	0.00071736	209
	210			0	0	1	1393	0	0	0	0.00071736	0.999283	0.00071736	210
	211			0	1394	0	0	0	0	1	0	0	0	211
	212			0	7	0	1387	0	0	0.00502152	0	0.994978	0.00502152	212
	213			1394	0	0	0	0	1	0	0	0	0	213
	214			1391	0	3	0	0	0.997848	0	0.00215208	0	0.00215208	214
	215			0	0	0	1394	0	0	0	0	1	0	215
	216			0	0	2	1392	0	0	0	0.00143472	0.998565	0.00143472	216
	217			0	3	0	1391	0	0	0.00215208	0	0.997848	0.00215208	217
	218			0	1394	0	0	0	0	1	0	0	0	218
	219			0	0	1393	1	0	0	0	0.999283	0.00071736	0.00071736	219
	220			0	0	1394	0	0	0	0	1	0	0	220
	221			0	0	0	1394	0	0	0	0	1	0	221
	222			0	1	0	1393	0	0	0.00071736	0	0.999283	0.00071736	222
	223			1394	0	0	0	0	1	0	0	0	0	223
	224			0	0	0	1394	0	0	0	0	1	0	224
	225			0	0	1394	0	0	0	0	1	0	0	225
	226			0	0	0	1394	0	0	0	0	1	0	226
	227			0	0	1394	0	0	0	0	1	0	0	227
	228			6	0	0	1388	0	0.00430416	0	0	0.995696	0.00430416	228
	229			0	1394	0	0	0	0	1	0	0	0	229
	230			0	0	1394	0	0	0	0	1	0	0	230
	231			1393	0	1	0	0	0.999283	0	0.00071736	0	0.00071736	231
	232			2	0	0	1392	0	0.00143472	0	0	0.998565	0.00143472	232
	233			1391	0	0	3	0	0.997848	0	0	0.00215208	0.00215208	233
	234			0	0	1393	1	0	0	0	0.999283	0.00071736	0.00071736	234
	235			1390	0	4	0	0	0.997131	0	0.00286944	0	0.00286944	235
	236			0	0	1394	0	0	0	0	1	0	0	236
	237			0	0	1394	0	0	0	0	1	0	0	237
	238			1383	0	0	11	0	0.992109	0	0	0.00789096	0.00789096	238
	239			1394	0	0	0	0	1	0	0	0	0	239
	240			1392	0	2	0	0	0.998565	0	0.00143472	0	0.00143472	240
	241			0	1	1393	0	0	0	0.00071736	0.999283	0	0.00071736	241
	242			0	0	0	1394	0	0	0	0	1	0	242
	243			0	0	1394	0	0	0	0	1	0	0	243
	244			0	0	0	1394	0	0	0	0	1	0	244
	245			11	1383	0	0	0	0.00789096	0.992109	0	0	0.00789096	245
	246			0	1	0	1393	0	0	0.00071736	0	0.999283	0.00071736	246
	247			0	0	1394	0	0	0	0	1	0	0	247
	248			1386	0	4	4	0	0.994261	0	0.00286944	0.00286944	0.00573888	248
	249			1393	0	1	0	0	0.999283	0	0.00071736	0	0.00071736	249
	250			1393	1	0	0	0	0.999283	0.00071736	0	0	0.00071736	250
	251			0	1392	0	2	0	0	0.998565	0	0.00143472	0.00143472	251
	252			0	1394	0	0	0	0	1	0	0	0	252
	253			1	1	0	1392	0	0.00071736	0.00071736	0	0.998565	0.00143472	253
	254			0	1394	0	0	0	0	1	0	0	0	254
	255			1	0	0	1393	0	0.00071736	0	0	0.999283	0.00071736	255
	256			1393	0	1	0	0	0.999283	0	0.00071736	0	0.00071736	256
	257			0	0	1394	0	0	0	0	1	0	0	257
	258			0	0	0	1394	0	0	0	0	1	0	258
	259			1393	0	1	0	0	0.999283	0	0.00071736	0	0.00071736	259
	260			0	1392	0	2	0	0	0.998565	0	0.00143472	0.00143472	260
	261			1392	0	0	2	0	0.998565	0	0	0.00143472	0.00143472	261
	262			1391	0	0	3	0	0.997848	0	0	0.00215208	0.00215208	262
	263			1394	0	0	0	0	1	0	0	0	0	263
	264			3	1	1366	24	0	0.00215208	0.00071736	0.979914	0.0172166	0.0200861	264
	265			1363	0	22	9	0	0.977762	0	0.0157819	0.00645624	0.0222382	265
	266			1389	2	2	1	0	0.996413	0.00143472	0.00143472	0.00071736	0.0035868	266
	267			1388	2	0	4	0	0.995696	0.00143472	0	0.00286944	0.00430416	267
	268			0	0	1394	0	0	0	0	1	0	0	268
	269			56	0	1337	1	0	0.0401722	0	0.95911	0.00071736	0.0408895	269
	270			0	0	0	1394	0	0	0	0	1	0	270
	271			1391	0	3	0	0	0.997848	0	0.00215208	0	0.00215208	271
	272			1394	0	0	0	0	1	0	0	0	0	272
	273			0	0	1394	0	0	0	0	1	0	0	273
	274			0	0	0	1394	0	0	0	0	1	0	274
	275			0	5	0	1389	0	0	0.0035868	0	0.996413	0.0035868	275				269	G>A
	276			1394	0	0	0	0	1	0	0	0	0	276				282	G>A
	277			0	0	0	1394	0	0	0	0	1	0	277
	278			0	0	1394	0	0	0	0	1	0	0	278
	279			0	0	1394	0	0	0	0	1	0	0	279
	280			0	2	0	1392	0	0	0.00143472	0	0.998565	0.00143472	280
	281			0	0	0	1394	0	0	0	0	1	0	281
	282			381	0	1013	0	0	0.273314	0	0.726686	0	0.273314	282
	283			0	0	0	1394	0	0	0	0	1	0	283
	284			0	0	1394	0	0	0	0	1	0	0	284
	285			2	0	1392	0	0	0.00143472	0	0.998565	0	0.00143472	285
	286			1393	0	1	0	0	0.999283	0	0.00071736	0	0.00071736	286
	287			0	1394	0	0	0	0	1	0	0	0	287
	288			0	0	0	1394	0	0	0	0	1	0	288
	289			0	0	0	1394	0	0	0	0	1	0	289
	290			1390	0	3	1	0	0.997131	0	0.00215208	0.00071736	0.00286944	290
	291			0	15	0	1379	0	0	0.0107604	0	0.98924	0.0107604	291
	292			0	1394	0	0	0	0	1	0	0	0	292
	293			0	0	0	1394	0	0	0	0	1	0	293
	294			2	0	1392	0	0	0.00143472	0	0.998565	0	0.00143472	294
	295			0	1	0	1393	0	0	0.00071736	0	0.999283	0.00071736	295
	296			0	0	0	1394	0	0	0	0	1	0	296
	297			1394	0	0	0	0	1	0	0	0	0	297
	298			0	0	0	1394	0	0	0	0	1	0	298
	299			0	1392	2	0	0	0	0.998565	0.00143472	0	0.00143472	299
	300			1390	0	4	0	0	0.997131	0	0.00286944	0	0.00286944	300
	301			0	1384	4	6	0	0	0.992826	0.00286944	0.00430416	0.0071736	301
	302			10	1376	7	1	0	0.0071736	0.987088	0.00502152	0.00071736	0.0129125	302
	303			1378	0	13	3	0	0.988522	0	0.00932568	0.00215208	0.0114778	303
	304			1	1384	0	9	0	0.00071736	0.992826	0	0.00645624	0.0071736	304
	305			1387	0	5	2	0	0.994978	0	0.0035868	0.00143472	0.00502152	305
	306			5	1	0	1388	0	0.0035868	0.00071736	0	0.995696	0.00430416	306
	307			1	1	1	1391	0	0.00071736	0.00071736	0.00071736	0.997848	0.00215208	307
	308			0	3	0	1391	0	0	0.00215208	0	0.997848	0.00215208	308
	309			3	0	1391	0	0	0.00215208	0	0.997848	0	0.00215208	309
	310			0	0	0	1394	0	0	0	0	1	0	310
	311			1391	0	3	0	0	0.997848	0	0.00215208	0	0.00215208	311
	312			0	1394	0	0	0	0	1	0	0	0	312
	313			1387	0	4	3	0	0.994978	0	0.00286944	0.00215208	0.00502152	313
	314			1392	0	2	0	0	0.998565	0	0.00143472	0	0.00143472	314
	315			0	0	0	1394	0	0	0	0	1	0	315
	316			0	1394	0	0	0	0	1	0	0	0	316
	317			0	1	0	1393	0	0	0.00071736	0	0.999283	0.00071736	317
	318			1	0	1393	0	0	0.00071736	0	0.999283	0	0.00071736	318
	319			0	0	0	1394	0	0	0	0	1	0	319
	320			1389	0	1	4	0	0.996413	0	0.00071736	0.00286944	0.0035868	320
	321			1	0	1392	1	0	0.00071736	0	0.998565	0.00071736	0.00143472	321
	322			0	0	1394	0	0	0	0	1	0	0	322
	323			1391	0	3	0	0	0.997848	0	0.00215208	0	0.00215208	323
	324			0	0	1394	0	0	0	0	1	0	0	324
	325			1394	0	0	0	0	1	0	0	0	0	325
	326			1394	0	0	0	0	1	0	0	0	0	326
	327			0	1394	0	0	0	0	1	0	0	0	327
	328			0	1394	0	0	0	0	1	0	0	0	328
	329			0	1	0	1393	0	0	0.00071736	0	0.999283	0.00071736	329
	330			1393	0	1	0	0	0.999283	0	0.00071736	0	0.00071736	330
	331			0	1	0	1393	0	0	0.00071736	0	0.999283	0.00071736	331
	332			0	0	1394	0	0	0	0	1	0	0	332
	333			0	0	1394	0	0	0	0	1	0	0	333
	334			25	1	1364	4	0	0.017934	0.00071736	0.978479	0.00286944	0.0215208	334					334	G>A
	335			1393	0	1	0	0	0.999283	0	0.00071736	0	0.00071736	335					352	G>A
	336			1394	0	0	0	0	1	0	0	0	0	336					357	G>T
	337			0	1384	0	10	0	0	0.992826	0	0.0071736	0.0071736	337
	338			0	0	1394	0	0	0	0	1	0	0	338
	339			1391	0	3	0	0	0.997848	0	0.00215208	0	0.00215208	339
	340			1392	0	0	2	0	0.998565	0	0	0.00143472	0.00143472	340
	341			1394	0	0	0	0	1	0	0	0	0	341
	342			0	1393	0	1	0	0	0.999283	0	0.00071736	0.00071736	342
	343			0	0	1394	0	0	0	0	1	0	0	343
	344			1393	0	0	1	0	0.999283	0	0	0.00071736	0.00071736	344
	345			1392	0	2	0	0	0.998565	0	0.00143472	0	0.00143472	345
	346			1385	1	0	8	0	0.993544	0.00071736	0	0.00573888	0.00645624	346
	347			1	0	1393	0	0	0.00071736	0	0.999283	0	0.00071736	347
	348			0	1392	0	2	0	0	0.998565	0	0.00143472	0.00143472	348
	349			1	0	1393	0	0	0.00071736	0	0.999283	0	0.00071736	349
	350			1385	0	5	4	0	0.993544	0	0.0035868	0.00286944	0.00645624	350
	351			1	0	0	1393	0	0.00071736	0	0	0.999283	0.00071736	351
	352			44	0	1350	0	0	0.0315638	0	0.968436	0	0.0315638	352
	353			0	1394	0	0	0	0	1	0	0	0	353
	354			0	1391	1	2	0	0	0.997848	0.00071736	0.00143472	0.00215208	354
	355			4	0	1389	1	0	0.00286944	0	0.996413	0.00071736	0.0035868	355
	356			1391	0	3	0	0	0.997848	0	0.00215208	0	0.00215208	356
	357			4	2	1370	18	0	0.00286944	0.00143472	0.982783	0.0129125	0.0172166	357
	358			1390	2	2	0	0	0.997131	0.00143472	0.00143472	0	0.00286944	358
	359			1392	0	0	2	0	0.998565	0	0	0.00143472	0.00143472	359
	360			0	1	0	1393	0	0	0.00071736	0	0.999283	0.00071736	360
	361			0	1394	0	0	0	0	1	0	0	0	361
	362			1	0	0	1393	0	0.00071736	0	0	0.999283	0.00071736	362
	363			1	0	1393	0	0	0.00071736	0	0.999283	0	0.00071736	363
	364			1388	0	0	6	0	0.995696	0	0	0.00430416	0.00430416	364
	365			1392	1	1	0	0	0.998565	0.00071736	0.00071736	0	0.00143472	365
	366			8	10	0	1376	0	0.00573888	0.0071736	0	0.987088	0.0129125	366
	367			1	0	0	1393	0	0.00071736	0	0	0.999283	0.00071736	367
	368			2	0	0	1392	0	0.00143472	0	0	0.998565	0.00143472	368
	369			1393	0	1	0	0	0.999283	0	0.00071736	0	0.00071736	369
	370			0	1394	0	0	0	0	1	0	0	0	370
	371			0	1394	0	0	0	0	1	0	0	0	371
	372			1367	0	1	26	0	0.980631	0	0.00071736	0.0186514	0.0193687	372
	373			1389	0	5	0	0	0.996413	0	0.0035868	0	0.0035868	373
	374			0	0	1394	0	0	0	0	1	0	0	374
	375			1389	0	5	0	0	0.996413	0	0.0035868	0	0.0035868	375
	376			0	1392	0	2	0	0	0.998565	0	0.00143472	0.00143472	376
	377			0	0	0	1394	0	0	0	0	1	0	377
	378			0	0	2	1392	0	0	0	0.00143472	0.998565	0.00143472	378
	379			1392	0	0	2	0	0.998565	0	0	0.00143472	0.00143472	379
	380			1392	0	0	2	0	0.998565	0	0	0.00143472	0.00143472	380
	381			0	1390	0	4	0	0	0.997131	0	0.00286944	0.00286944	381
	382			1394	0	0	0	0	1	0	0	0	0	382
	383			0	1380	0	14	0	0	0.989957	0	0.010043	0.010043	383
	384			2	3	0	1389	0	0.00143472	0.00215208	0	0.996413	0.0035868	384
	385			1394	0	0	0	0	1	0	0	0	0	385
	386			1394	0	0	0	0	1	0	0	0	0	386
	387			0	1394	0	0	0	0	1	0	0	0	387
	388			0	0	0	1394	0	0	0	0	1	0	388
	389			0	0	1394	0	0	0	0	1	0	0	389
	390			2	0	1391	1	0	0.00143472	0	0.997848	0.00071736	0.00215208	390
	391			0	0	1394	0	0	0	0	1	0	0	391
	392			0	0	1394	0	0	0	0	1	0	0	392
	393			1393	0	0	1	0	0.999283	0	0	0.00071736	0.00071736	393
	394			0	0	0	1394	0	0	0	0	1	0	394
	395			1393	0	1	0	0	0.999283	0	0.00071736	0	0.00071736	395
	396			0	1390	2	2	0	0	0.997131	0.00143472	0.00143472	0.00286944	396
	397			0	1393	0	1	0	0	0.999283	0	0.00071736	0.00071736	397
	398			3	1391	0	0	0	0.00215208	0.997848	0	0	0.00215208	398
	399			0	0	0	1394	0	0	0	0	1	0	399
	400			1394	0	0	0	0	1	0	0	0	0	400
	401			1393	0	1	0	0	0.999283	0	0.00071736	0	0.00071736	401
	402			1393	0	1	0	0	0.999283	0	0.00071736	0	0.00071736	402
	403			0	1390	0	4	0	0	0.997131	0	0.00286944	0.00286944	403
	404			1389	0	5	0	0	0.996413	0	0.0035868	0	0.0035868	404
	405			1382	0	12	0	0	0.991392	0	0.00860832	0	0.00860832	405
	406			0	0	1394	0	0	0	0	1	0	0	406
	407			1394	0	0	0	0	1	0	0	0	0	407
	408			1392	0	2	0	0	0.998565	0	0.00143472	0	0.00143472	408
	409			1	6	2	1385	0	0.00071736	0.00430416	0.00143472	0.993544	0.00645624	409
	410			2	0	1392	0	0	0.00143472	0	0.998565	0	0.00143472	410
	411			0	1393	0	1	0	0	0.999283	0	0.00071736	0.00071736	411
	412			0	1394	0	0	0	0	1	0	0	0	412
	413			0	1	1	1392	0	0	0.00071736	0.00071736	0.998565	0.00143472	413
	414			1375	0	19	0	0	0.98637	0	0.0136298	0	0.0136298	414
	415			1389	0	0	5	0	0.996413	0	0	0.0035868	0.0035868	415
	416			12	9	0	1373	0	0.00860832	0.00645624	0	0.984935	0.0150646	416
	417			1374	10	3	7	0	0.985653	0.0071736	0.00215208	0.00502152	0.0143472	417
	418			8	0	1380	6	0	0.00573888	0	0.989957	0.00430416	0.010043	418
	419			1385	2	2	5	0	0.993544	0.00143472	0.00143472	0.0035868	0.00645624	419
	420			1384	2	6	2	0	0.992826	0.00143472	0.00430416	0.00143472	0.0071736	420
	421			1378	1	2	13	0	0.988522	0.00071736	0.00143472	0.00932568	0.0114778	421
	422			46	8	1307	33	0	0.0329986	0.00573888	0.93759	0.0236729	0.0624103	422
	423			36	0	1345	13	0	0.025825	0	0.964849	0.00932568	0.0351506	423
	424			1381	0	3	10	0	0.990674	0	0.00215208	0.0071736	0.00932568	424
	425			12	14	1360	8	0	0.00860832	0.010043	0.97561	0.00573888	0.0243902	425
	426			52	0	1322	20	0	0.0373027	0	0.94835	0.0143472	0.0516499	426
	427			1389	0	5	0	0	0.996413	0	0.0035868	0	0.0035868	427
	428			1394	0	0	0	0	1	0	0	0	0	428
	429			1389	0	4	1	0	0.996413	0	0.00286944	0.00071736	0.0035868	429
	430			1385	6	1	2	0	0.993544	0.00430416	0.00071736	0.00143472	0.00645624	430
	431			1388	0	6	0	0	0.995696	0	0.00430416	0	0.00430416	431
	432			0	0	1394	0	0	0	0	1	0	0	432
	433			0	0	1394	0	0	0	0	1	0	0	433
	434			0	1394	0	0	0	0	1	0	0	0	434
	435			0	0	0	1394	0	0	0	0	1	0	435
	436			1394	0	0	0	0	1	0	0	0	0	436
	437			0	0	0	1394	0	0	0	0	1	0	437
	438			1394	0	0	0	0	1	0	0	0	0	438
	439			5	0	1387	2	0	0.0035868	0	0.994978	0.00143472	0.00502152	439
	440			0	1391	0	3	0	0	0.997848	0	0.00215208	0.00215208	440
	441			1389	0	3	2	0	0.996413	0	0.00215208	0.00143472	0.0035868	441
	442			1	1351	8	34	0	0.00071736	0.969154	0.00573888	0.0243902	0.0308465	442
	443			1	4	6	1383	0	0.00071736	0.00286944	0.00430416	0.992109	0.00789096	443
	444			1387	0	7	0	0	0.994978	0	0.00502152	0	0.00502152	444
	445			0	0	1394	0	0	0	0	1	0	0	445
	446			1394	0	0	0	0	1	0	0	0	0	446
	447			2	0	1392	0	0	0.00143472	0	0.998565	0	0.00143472	447
	448			0	1393	1	0	0	0	0.999283	0.00071736	0	0.00071736	448
	449			0	1	0	1393	0	0	0.00071736	0	0.999283	0.00071736	449
	450			0	2	0	1392	0	0	0.00143472	0	0.998565	0.00143472	450
	451			0	0	1394	0	0	0	0	1	0	0	451
	452			1394	0	0	0	0	1	0	0	0	0	452
	453			1394	0	0	0	0	1	0	0	0	0	453
	454			1383	0	0	11	0	0.992109	0	0	0.00789096	0.00789096	454
	455			1394	0	0	0	0	1	0	0	0	0	455
	456			0	0	0	1394	0	0	0	0	1	0	456
	457			0	1394	0	0	0	0	1	0	0	0	457
	458			1	0	0	1393	0	0.00071736	0	0	0.999283	0.00071736	458
	459			0	0	0	1394	0	0	0	0	1	0	459
	460			4	0	1390	0	0	0.00286944	0	0.997131	0	0.00286944	460
	461			0	1388	0	6	0	0	0.995696	0	0.00430416	0.00430416	461
	462			1394	0	0	0	0	1	0	0	0	0	462
	463			1374	0	1	19	0	0.985653	0	0.00071736	0.0136298	0.0143472	463
	464			0	0	1393	1	0	0	0	0.999283	0.00071736	0.00071736	464
	465			0	0	1394	0	0	0	0	1	0	0	465
	466			6	0	1388	0	0	0.00430416	0	0.995696	0	0.00430416	466
	467			0	0	0	1394	0	0	0	0	1	0	467
	468			1394	0	0	0	0	1	0	0	0	0	468
	469			0	1392	0	2	0	0	0.998565	0	0.00143472	0.00143472	469
	470			0	0	1394	0	0	0	0	1	0	0	470
	471			0	0	1394	0	0	0	0	1	0	0	471
	472			1394	0	0	0	0	1	0	0	0	0	472
	473			0	0	1394	0	0	0	0	1	0	0	473
	474			0	0	0	1394	0	0	0	0	1	0	474
	475			1390	0	0	4	0	0.997131	0	0	0.00286944	0.00286944	475
	476			0	1391	1	2	0	0	0.997848	0.00071736	0.00143472	0.00215208	476
	477			0	5	0	1389	0	0	0.0035868	0	0.996413	0.0035868	477
	478			1	1391	0	2	0	0.00071736	0.997848	0	0.00143472	0.00215208	478
	479			2	1	1391	0	0	0.00143472	0.00071736	0.997848	0	0.00215208	479
	480			3	1	0	1390	0	0.00215208	0.00071736	0	0.997131	0.00286944	480
	481			1394	0	0	0	0	1	0	0	0	0	481
	482			1	0	1387	6	0	0.00071736	0	0.994978	0.00430416	0.00502152	482
	483			0	0	0	1394	0	0	0	0	1	0	483
	484			1394	0	0	0	0	1	0	0	0	0	484
	485			0	0	1393	1	0	0	0	0.999283	0.00071736	0.00071736	485
	486			0	4	0	1390	0	0	0.00286944	0	0.997131	0.00286944	486
	487			3	1388	0	3	0	0.00215208	0.995696	0	0.00215208	0.00430416	487
	488			10	0	0	1384	0	0.0071736	0	0	0.992826	0.0071736	488
	489			0	0	1394	0	0	0	0	1	0	0	489
	490			1393	0	1	0	0	0.999283	0	0.00071736	0	0.00071736	490
	491			2	0	1392	0	0	0.00143472	0	0.998565	0	0.00143472	491
	492			1392	0	2	0	0	0.998565	0	0.00143472	0	0.00143472	492
	493			1391	0	1	2	0	0.997848	0	0.00071736	0.00143472	0.00215208	493
	494			1	1	1390	2	0	0.00071736	0.00071736	0.997131	0.00143472	0.00286944	494
	495			0	0	1394	0	0	0	0	1	0	0	495
	496			6	0	1388	0	0	0.00430416	0	0.995696	0	0.00430416	496
	497			1	1	0	1392	0	0.00071736	0.00071736	0	0.998565	0.00143472	497
	498			1392	0	0	2	0	0.998565	0	0	0.00143472	0.00143472	498
	499			1393	0	1	0	0	0.999283	0	0.00071736	0	0.00071736	499
	500			2	1391	0	1	0	0.00143472	0.997848	0	0.00071736	0.00215208	500
	501			14	1	1379	0	0	0.010043	0.00071736	0.98924	0	0.0107604	501
	502			3	1391	0	0	0	0.00215208	0.997848	0	0	0.00215208	502
	503			0	1393	0	1	0	0	0.999283	0	0.00071736	0.00071736	503
	504			0	1391	0	3	0	0	0.997848	0	0.00215208	0.00215208	504
	505			0	0	1	1393	0	0	0	0.00071736	0.999283	0.00071736	505
	506			1	2	1	1390	0	0.00071736	0.00143472	0.00071736	0.997131	0.00286944	506
	507			0	23	0	1371	0	0	0.0164993	0	0.983501	0.0164993	507
	508			1394	0	0	0	0	1	0	0	0	0	508
	509			1	1392	0	1	0	0.00071736	0.998565	0	0.00071736	0.00143472	509
	510			1387	2	3	2	0	0.994978	0.00143472	0.00215208	0.00143472	0.00502152	510
	511			0	1	0	1393	0	0	0.00071736	0	0.999283	0.00071736	511
	512			0	0	1394	0	0	0	0	1	0	0	512
	513			1	0	1391	2	0	0.00071736	0	0.997848	0.00143472	0.00215208	513					442	C>U
	514			0	1394	0	0	0	0	1	0	0	0	514					515	A>G
	515			1343	0	51	0	0	0.963415	0	0.0365854	0	0.0365854	515					548	A>C
	516			1392	0	0	2	0	0.998565	0	0	0.00143472	0.00143472	516
	517			1393	0	0	1	0	0.999283	0	0	0.00071736	0.00071736	517
	518			1	0	1392	1	0	0.00071736	0	0.998565	0.00071736	0.00143472	518
	519			0	0	1392	2	0	0	0	0.998565	0.00143472	0.00143472	519
	520			6	0	1388	0	0	0.00430416	0	0.995696	0	0.00430416	520
	521			9	0	1385	0	0	0.00645624	0	0.993544	0	0.00645624	521
	522			0	0	0	1394	0	0	0	0	1	0	522
	523			1392	0	2	0	0	0.998565	0	0.00143472	0	0.00143472	523
	524			0	1377	0	17	0	0	0.987805	0	0.0121951	0.0121951	524
	525			1393	1	0	0	0	0.999283	0.00071736	0	0	0.00071736	525
	526			0	0	1394	0	0	0	0	1	0	0	526
	527			1	6	0	1387	0	0.00071736	0.00430416	0	0.994978	0.00502152	527
	528			0	1	1	1392	0	0	0.00071736	0.00071736	0.998565	0.00143472	528
	529			1394	0	0	0	0	1	0	0	0	0	529
	530			0	0	0	1394	0	0	0	0	1	0	530
	531			0	0	0	1394	0	0	0	0	1	0	531
	532			4	0	1390	0	0	0.00286944	0	0.997131	0	0.00286944	532
	533			0	1	0	1393	0	0	0.00071736	0	0.999283	0.00071736	533
	534			6	1	1382	5	0	0.00430416	0.00071736	0.991392	0.0035868	0.00860832	534
	535			1	9	0	1384	0	0.00071736	0.00645624	0	0.992826	0.0071736	535
	536			1390	0	0	4	0	0.997131	0	0	0.00286944	0.00286944	536
	537			0	1393	0	1	0	0	0.999283	0	0.00071736	0.00071736	537
	538			0	0	0	1394	0	0	0	0	1	0	538
	539			1392	0	2	0	0	0.998565	0	0.00143472	0	0.00143472	539
	540			1394	0	0	0	0	1	0	0	0	0	540
	541			1392	0	0	2	0	0.998565	0	0	0.00143472	0.00143472	541
	542			1393	0	0	1	0	0.999283	0	0	0.00071736	0.00071736	542
	543			1	0	0	1393	0	0.00071736	0	0	0.999283	0.00071736	543
	544			1	1	0	1392	0	0.00071736	0.00071736	0	0.998565	0.00143472	544
	545			1367	0	26	1	0	0.980631	0	0.0186514	0.00071736	0.0193687	545
	546			1384	5	5	0	0	0.992826	0.0035868	0.0035868	0	0.0071736	546
	547			1389	0	0	5	0	0.996413	0	0	0.0035868	0.0035868	547
	548			1083	303	2	6	0	0.776901	0.21736	0.00143472	0.00430416	0.223099	548
	549			1380	4	4	6	0	0.989957	0.00286944	0.00286944	0.00430416	0.010043	549
	550			1	0	0	1393	0	0.00071736	0	0	0.999283	0.00071736	550
	551			0	1	0	1393	0	0	0.00071736	0	0.999283	0.00071736	551
	552			0	0	1394	0	0	0	0	1	0	0	552
	553			1390	0	2	2	0	0.997131	0	0.00143472	0.00143472	0.00286944	553
	554			0	0	0	1394	0	0	0	0	1	0	554
	555			0	0	0	1394	0	0	0	0	1	0	555
	556			1379	0	13	2	0	0.98924	0	0.00932568	0.00143472	0.0107604	556
	557			0	0	1389	5	0	0	0	0.996413	0.0035868	0.0035868	557
	558			6	0	1384	4	0	0.00430416	0	0.992826	0.00286944	0.0071736	558
	559			0	0	1394	0	0	0	0	1	0	0	559
	560			1394	0	0	0	0	1	0	0	0	0	560
	561			0	0	1394	0	0	0	0	1	0	0	561
	562			0	0	1394	0	0	0	0	1	0	0	562
	563			1393	0	1	0	0	0.999283	0	0.00071736	0	0.00071736	563
	564			1394	0	0	0	0	1	0	0	0	0	564
	565			1391	0	3	0	0	0.997848	0	0.00215208	0	0.00215208	565
	566			1365	0	3	26	0	0.979197	0	0.00215208	0.0186514	0.0208034	566
	567			1	1393	0	0	0	0.00071736	0.999283	0	0	0.00071736	567
	568			4	1388	0	2	0	0.00286944	0.995696	0	0.00143472	0.00430416	568
	569			0	0	0	1394	0	0	0	0	1	0	569
	570			0	1394	0	0	0	0	1	0	0	0	570
	571			1382	1	6	5	0	0.991392	0.00071736	0.00430416	0.0035868	0.00860832	571
	572			1368	2	2	22	0	0.981349	0.00143472	0.00143472	0.0157819	0.0186514	572					572	A>U
	573			1375	0	6	13	0	0.98637	0	0.00430416	0.00932568	0.0136298	573					574	A>U
	574			1345	0	1	48	0	0.964849	0	0.00071736	0.0344333	0.0351506	574					642	N
	575			7	16	0	1371	0	0.00502152	0.0114778	0	0.983501	0.0164993	575
	576			4	0	1390	0	0	0.00286944	0	0.997131	0	0.00286944	576
	577			1392	0	0	2	0	0.998565	0	0	0.00143472	0.00143472	577
	578			1392	1	0	1	0	0.998565	0.00071736	0	0.00071736	0.00143472	578
	579			1392	0	2	0	0	0.998565	0	0.00143472	0	0.00143472	579
	580			0	1392	0	2	0	0	0.998565	0	0.00143472	0.00143472	580
	581			2	1390	0	2	0	0.00143472	0.997131	0	0.00143472	0.00286944	581
	582			1394	0	0	0	0	1	0	0	0	0	582
	583			1382	0	0	12	0	0.991392	0	0	0.00860832	0.00860832	583
	584			0	1393	0	1	0	0	0.999283	0	0.00071736	0.00071736	584
	585			1390	0	2	2	0	0.997131	0	0.00143472	0.00143472	0.00286944	585
	586			1392	0	1	1	0	0.998565	0	0.00071736	0.00071736	0.00143472	586
	587			0	2	0	1392	0	0	0.00143472	0	0.998565	0.00143472	587
	588			1	0	1388	5	0	0.00071736	0	0.995696	0.0035868	0.00430416	588
	589			9	0	1384	1	0	0.00645624	0	0.992826	0.00071736	0.0071736	589
	590			0	1393	0	1	0	0	0.999283	0	0.00071736	0.00071736	590
	591			1393	0	1	0	0	0.999283	0	0.00071736	0	0.00071736	591
	592			1389	0	5	0	0	0.996413	0	0.0035868	0	0.0035868	592
	593			2	0	1	1391	0	0.00143472	0	0.00071736	0.997848	0.00215208	593
	594			0	0	0	1394	0	0	0	0	1	0	594
	595			2	2	0	1390	0	0.00143472	0.00143472	0	0.997131	0.00286944	595
	596			1	0	0	1393	0	0.00071736	0	0	0.999283	0.00071736	596
	597			1392	0	0	2	0	0.998565	0	0	0.00143472	0.00143472	597
	598			0	0	1394	0	0	0	0	1	0	0	598
	599			1372	0	0	22	0	0.984218	0	0	0.0157819	0.0157819	599
	600			1394	0	0	0	0	1	0	0	0	0	600
	601			1387	0	3	4	0	0.994978	0	0.00215208	0.00286944	0.00502152	601
	602			5	0	1389	0	0	0.0035868	0	0.996413	0	0.0035868	602
	603			1391	0	3	0	0	0.997848	0	0.00215208	0	0.00215208	603
	604			1383	0	7	4	0	0.992109	0	0.00502152	0.00286944	0.00789096	604
	605			6	11	0	1377	0	0.00430416	0.00789096	0	0.987805	0.0121951	605
	606			0	1392	0	2	0	0	0.998565	0	0.00143472	0.00143472	606
	607			1392	0	2	0	0	0.998565	0	0.00143472	0	0.00143472	607
	608			3	5	1386	0	0	0.00215208	0.0035868	0.994261	0	0.00573888	608
	609			7	0	0	1387	0	0.00502152	0	0	0.994978	0.00502152	609
	610			1366	25	3	0	0	0.979914	0.017934	0.00215208	0	0.0200861	610
	611			1332	25	28	9	0	0.955524	0.017934	0.0200861	0.00645624	0.0444763	611
	612			1391	3	0	0	0	0.997848	0.00215208	0	0	0.00215208	612
	613			1388	0	1	5	0	0.995696	0	0.00071736	0.0035868	0.00430416	613
	614			1387	0	2	5	0	0.994978	0	0.00143472	0.0035868	0.00502152	614
	615			23	0	0	1371	0	0.0164993	0	0	0.983501	0.0164993	615
	616			0	3	0	1391	0	0	0.00215208	0	0.997848	0.00215208	616
	617			0	1392	0	2	0	0	0.998565	0	0.00143472	0.00143472	617
	618			1389	0	5	0	0	0.996413	0	0.0035868	0	0.0035868	618
	619			5	1326	3	60	0	0.0035868	0.95122	0.00215208	0.0430416	0.0487805	619
	620			1371	17	3	3	0	0.983501	0.0121951	0.00215208	0.00215208	0.0164993	620
	621			1378	0	5	11	0	0.988522	0	0.0035868	0.00789096	0.0114778	621
	622			2	1337	8	47	0	0.00143472	0.95911	0.00573888	0.0337159	0.0408895	622
	623			53	0	1340	1	0	0.0380201	0	0.961263	0.00071736	0.0387374	623
	624			8	1363	0	23	0	0.00573888	0.977762	0	0.0164993	0.0222382	624
	625			38	11	1336	9	0	0.0272597	0.00789096	0.958393	0.00645624	0.0416069	625
	626			4	4	0	1386	0	0.00286944	0.00286944	0	0.994261	0.00573888	626
	627	T		1	3	0	1390	0	0.00071736	0.00215208	0	0.997131	0.00286944	627
	628	A		1386	0	0	8	0	0.994261	0	0	0.00573888	0.00573888	628
	629	A		1393	0	0	1	0	0.999283	0	0	0.00071736	0.00071736	629
	630	T		0	0	0	1394	0	0	0	0	1	0	630
	631	A		1349	0	44	1	0	0.967719	0	0.0315638	0.00071736	0.0322812	631
	632	C		5	1293	3	93	0	0.0035868	0.927547	0.00215208	0.0667145	0.0724534	632
	633	G		0	0	1394	0	0	0	0	1	0	0	633
	634	A		1394	0	0	0	0	1	0	0	0	0	634
	635	C		0	1394	0	0	0	0	1	0	0	0	635
	636	T		0	0	0	1394	0	0	0	0	1	0	636
	637	C		0	1394	0	0	0	0	1	0	0	0	637
	638	A		1394	0	0	0	0	1	0	0	0	0	638
	639	C		0	1273	121	0	0	0	0.913199	0.0868006	0	0.0868006	639
	640	T		0	0	0	1394	0	0	0	0	1	0	640
	641	A		1287	0	100	7	0	0.923242	0	0.071736	0.00502152	0.0767575	641			282 0.2733
	642	T		440	285	0	669	0	0.315638	0.204448	0	0.479914	0.520086	642
	643	A		1292	0	3	99	0	0.926829	0	0.00215208	0.0710187	0.0731707	643
	644	G		8	0	1384	2	0	0.00573888	0	0.992826	0.00143472	0.0071736	644
	645	G		2	1	1379	12	0	0.00143472	0.00071736	0.98924	0.00860832	0.0107604	645
	646	G		0	2	1379	13	0	0	0.00143472	0.98924	0.00932568	0.0107604	646
	647			1393	0	0	1	0	0.999283	0	0	0.00071736	0.00071736	647
	648			2	1373	0	19	0	0.00143472	0.984935	0	0.0136298	0.0150646	648					651	G>A
	649			33	1	1360	0	0	0.0236729	0.00071736	0.97561	0	0.0243902	649					652	T>C
	650			5	1375	0	14	0	0.0035868	0.98637	0	0.010043	0.0136298	650
	651			168	3	1219	4	0	0.120516	0.00215208	0.874462	0.00286944	0.125538	651
	652			4	309	0	1081	0	0.00286944	0.221664	0	0.775466	0.224534	652
	653			1393	0	0	1	0	0.999283	0	0	0.00071736	0.00071736	653
	654			12	15	1362	5	0	0.00860832	0.0107604	0.977044	0.0035868	0.0229555	654
	655			6	2	0	1386	0	0.00430416	0.00143472	0	0.994261	0.00573888	655
	656			3	0	1391	0	0	0.00215208	0	0.997848	0	0.00215208	656
	657			1365	2	18	9	0	0.979197	0.00143472	0.0129125	0.00645624	0.0208034	657
	658			1382	0	10	2	0	0.991392	0	0.0071736	0.00143472	0.00860832	658
	659			11	1	2	1380	0	0.00789096	0.00071736	0.00143472	0.989957	0.010043	659
	660			6	5	5	1378	0	0.00430416	0.0035868	0.0035868	0.988522	0.0114778	660
	661			8	0	2	1384	0	0.00573888	0	0.00143472	0.992826	0.0071736	661
	662			3	2	0	1389	0	0.00215208	0.00143472	0	0.996413	0.0035868	662
	663			1	2	0	1391	0	0.00071736	0.00143472	0	0.997848	0.00215208	663
	664			1392	0	2	0	0	0.998565	0	0.00143472	0	0.00143472	664
	665			0	1378	0	16	0	0	0.988522	0	0.0114778	0.0114778	665
	666			3	0	1376	15	0	0.00215208	0	0.987088	0.0107604	0.0129125	666
	667			1382	0	7	5	0	0.991392	0	0.00502152	0.0035868	0.00860832	667
	668			1378	4	8	4	0	0.988522	0.00286944	0.00573888	0.00286944	0.0114778	668
	669			1	1386	2	5	0	0.00071736	0.994261	0.00143472	0.0035868	0.00573888	669
	670			10	1	1350	33	0	0.0071736	0.00071736	0.968436	0.0236729	0.0315638	670
	671			1394	0	0	0	0	1	0	0	0	0	671
	672			1384	0	5	5	0	0.992826	0	0.0035868	0.0035868	0.0071736	672
	673			1	1391	0	2	0	0.00071736	0.997848	0	0.00143472	0.00215208	673
	674			1392	0	2	0	0	0.998565	0	0.00143472	0	0.00143472	674
	675			1382	0	6	6	0	0.991392	0	0.00430416	0.00430416	0.00860832	675
	676			0	2	0	1392	0	0	0.00143472	0	0.998565	0.00143472	676
	677			1393	0	0	1	0	0.999283	0	0	0.00071736	0.00071736	677
	678			1390	0	1	3	0	0.997131	0	0.00071736	0.00215208	0.00286944	678
	679			0	1394	0	0	0	0	1	0	0	0	679
	680			1392	2	0	0	0	0.998565	0.00143472	0	0	0.00143472	680
	681			0	0	1394	0	0	0	0	1	0	0	681
	682			1394	0	0	0	0	1	0	0	0	0	682
	683			0	0	1394	0	0	0	0	1	0	0	683
	684			0	1394	0	0	0	0	1	0	0	0	684
	685			0	1394	0	0	0	0	1	0	0	0	685
	686			4	0	1390	0	0	0.00286944	0	0.997131	0	0.00286944	686
	687			0	0	0	1394	0	0	0	0	1	0	687
	688			1394	0	0	0	0	1	0	0	0	0	688
	689			0	3	0	1391	0	0	0.00215208	0	0.997848	0.00215208	689
	690			1394	0	0	0	0	1	0	0	0	0	690
	691			0	1394	0	0	0	0	1	0	0	0	691
	692			0	1	1	1392	0	0	0.00071736	0.00071736	0.998565	0.00143472	692
	693			0	1384	1	9	0	0	0.992826	0.00071736	0.00645624	0.0071736	693
	694			0	1390	0	4	0	0	0.997131	0	0.00286944	0.00286944	694
	695			4	0	1388	2	0	0.00286944	0	0.995696	0.00143472	0.00430416	695
	696			1368	0	26	0	0	0.981349	0	0.0186514	0	0.0186514	696
	697			1	0	1393	0	0	0.00071736	0	0.999283	0	0.00071736	697
	698			1391	0	3	0	0	0.997848	0	0.00215208	0	0.00215208	698
	699			0	0	1388	6	0	0	0	0.995696	0.00430416	0.00430416	699
	700			0	1	1393	0	0	0	0.00071736	0.999283	0	0.00071736	700
	701			0	0	1393	1	0	0	0	0.999283	0.00071736	0.00071736	701
	702			0	0	1394	0	0	0	0	1	0	0	702
	703			0	0	0	1394	0	0	0	0	1	0	703
	704			1393	0	1	0	0	0.999283	0	0.00071736	0	0.00071736	704
	705			1	1373	1	19	0	0.00071736	0.984935	0.00071736	0.0136298	0.0150646	705
	706			0	0	1394	0	0	0	0	1	0	0	706
	707			0	0	0	1394	0	0	0	0	1	0	707
	708			1393	0	1	0	0	0.999283	0	0.00071736	0	0.00071736	708
	709			0	1393	0	1	0	0	0.999283	0	0.00071736	0.00071736	709
	710			2	0	1392	0	0	0.00143472	0	0.998565	0	0.00143472	710
	711			0	0	1394	0	0	0	0	1	0	0	711
	712			0	0	0	1394	0	0	0	0	1	0	712
	713			0	1	0	1393	0	0	0.00071736	0	0.999283	0.00071736	713
	714			0	1394	0	0	0	0	1	0	0	0	714
	715			0	1390	0	4	0	0	0.997131	0	0.00286944	0.00286944	715
	716			0	1391	0	3	0	0	0.997848	0	0.00215208	0.00215208	716
	717			0	0	1394	0	0	0	0	1	0	0	717
	718			1390	0	2	2	0	0.997131	0	0.00143472	0.00143472	0.00286944	718
	719			1392	0	1	1	0	0.998565	0	0.00071736	0.00071736	0.00143472	719
	720			0	0	1394	0	0	0	0	1	0	0	720
	721			1386	0	8	0	0	0.994261	0	0.00573888	0	0.00573888	721
	722			0	0	1393	1	0	0	0	0.999283	0.00071736	0.00071736	722
	723			1	2	1391	0	0	0.00071736	0.00143472	0.997848	0	0.00215208	723
	724			17	0	1377	0	0	0.0121951	0	0.987805	0	0.0121951	724
	725			4	2	3	1385	0	0.00286944	0.00143472	0.00215208	0.993544	0.00645624	725
	726			6	18	1359	11	0	0.00430416	0.0129125	0.974892	0.00789096	0.0251076	726
	727			3	0	1391	0	0	0.00215208	0	0.997848	0	0.00215208	727
	728			0	1	0	1393	0	0	0.00071736	0	0.999283	0.00071736	728
	729			4	0	1390	0	0	0.00286944	0	0.997131	0	0.00286944	729
	730			0	1386	0	8	0	0	0.994261	0	0.00573888	0.00573888	730
	731			1393	1	0	0	0	0.999283	0.00071736	0	0	0.00071736	731
	732			1389	0	1	4	0	0.996413	0	0.00071736	0.00286944	0.0035868	732
	733			1387	0	4	3	0	0.994978	0	0.00286944	0.00215208	0.00502152	733
	734			0	1393	0	1	0	0	0.999283	0	0.00071736	0.00071736	734
	735			1	1391	0	2	0	0.00071736	0.997848	0	0.00143472	0.00215208	735
	736			1383	6	0	5	0	0.992109	0.00430416	0	0.0035868	0.00789096	736
	737			4	0	1389	1	0	0.00286944	0	0.996413	0.00071736	0.0035868	737
	738			7	3	1	1383	0	0.00502152	0.00215208	0.00071736	0.992109	0.00789096	738
	739			0	1394	0	0	0	0	1	0	0	0	739
	740			1387	0	6	1	0	0.994978	0	0.00430416	0.00071736	0.00502152	740
	741			0	1392	0	2	0	0	0.998565	0	0.00143472	0.00143472	741
	742			1394	0	0	0	0	1	0	0	0	0	742
	743			0	0	1392	2	0	0	0	0.998565	0.00143472	0.00143472	743
	744			0	11	0	1383	0	0	0.00789096	0	0.992109	0.00789096	744
	745			1391	0	3	0	0	0.997848	0	0.00215208	0	0.00215208	745
	746			1394	0	0	0	0	1	0	0	0	0	746
	747			0	0	1	1393	0	0	0	0.00071736	0.999283	0.00071736	747
	748			0	0	1393	1	0	0	0	0.999283	0.00071736	0.00071736	748
	749			6	0	0	1388	0	0.00430416	0	0	0.995696	0.00430416	749
	750			2	0	1392	0	0	0.00143472	0	0.998565	0	0.00143472	750
	751			1391	0	1	2	0	0.997848	0	0.00071736	0.00143472	0.00215208	751
	752			1384	1	4	5	0	0.992826	0.00071736	0.00286944	0.0035868	0.0071736	752
	753			0	1392	0	2	0	0	0.998565	0	0.00143472	0.00143472	753
	754			1393	0	1	0	0	0.999283	0	0.00071736	0	0.00071736	754
	755			1386	2	1	5	0	0.994261	0.00143472	0.00071736	0.0035868	0.00573888	755
	756			0	0	1393	1	0	0	0	0.999283	0.00071736	0.00071736	756
	757			0	1	1393	0	0	0	0.00071736	0.999283	0	0.00071736	757
	758			0	1392	1	1	0	0	0.998565	0.00071736	0.00071736	0.00143472	758
	759			0	2	1392	0	0	0	0.00143472	0.998565	0	0.00143472	759
	760			0	0	1394	0	0	0	0	1	0	0	760
	761			0	3	0	1391	0	0	0.00215208	0	0.997848	0.00215208	761
	762			1394	0	0	0	0	1	0	0	0	0	762
	763			0	1374	0	20	0	0	0.985653	0	0.0143472	0.0143472	763
	764			2	1386	2	4	0	0.00143472	0.994261	0.00143472	0.00286944	0.00573888	764
	765			1	3	4	1386	0	0.00071736	0.00215208	0.00286944	0.994261	0.00573888	765
	766			2	1392	0	0	0	0.00143472	0.998565	0	0	0.00143472	766
	767			1	1390	1	2	0	0.00071736	0.997131	0.00071736	0.00143472	0.00286944	767
	768			0	1394	0	0	0	0	1	0	0	0	768
	769			0	2	0	1392	0	0	0.00143472	0	0.998565	0.00143472	769
	770			1394	0	0	0	0	1	0	0	0	0	770
	771			0	1392	1	1	0	0	0.998565	0.00071736	0.00071736	0.00143472	771
	772			0	0	0	1394	0	0	0	0	1	0	772
	773			0	1	0	1393	0	0	0.00071736	0	0.999283	0.00071736	773
	774			0	1394	0	0	0	0	1	0	0	0	774
	775			1394	0	0	0	0	1	0	0	0	0	775
	776			0	1394	0	0	0	0	1	0	0	0	776

## Sheet: Fig. 7 cycle 12
																						deletion rate
																						0.00259653	397885
																			AVE mut/ nucleotide (1-431)
																			0.00537032					G282A	0.2599
																			4.16737	muts/776				A548C	0.1914
																								U642A	0.3175
																								U642C	0.1993
																			Covariation					U652C	0.237
																				expected	actual	sign		U652	0.7593
																			642-652 AC	0.075	0.205	2.73333		U182C	0.0405
	nucleotide		*	A	C	G	T	gap	A	C	G	T	hM12		hM15				G282A-U642C	0.0517	0.0438	0.847195		G352A	0.0338
	1	G	0	0	0	7380	0	0	0	0	1	0	0	1	0				282-642-652 AAC	0.0196	0.0588	3					0	0	0	7380
	2	T	0	0	9	0	7371	0	0	0.00121951	0	0.99878	0.00121951	2	0.000806777				282-548-642-652 ACAC	0.0037	0.0121	3.27027					0	0	9	0
	3	G	3	1	1	7375	0	0.000406504	0.000135556	0.000135556	0.999729	0	0.000271113	3	0				ACCU	0.007527	0.00375	0.498206					3	1	1	7375
	4	C	1	2	7375	1	1	0.000135501	0.000271039	0.999458	0.00013552	0.00013552	0.000542079	4	0.000201735				G282A-A548C	0.0497	0.05298	1.066					1	2	7375	1
	5	G	1	2	3	7374	0	0.000135501	0.000271039	0.000406559	0.999322	0	0.000677599	5	0.000403388				U182C-G352A	0.001369	0	0					1	2	3	7374
	6	C	0	0	7374	4	2	0	0	0.999187	0.000542005	0.000271003	0.000813008	6	0.000403388												0	0	7374	4
	7	C	0	1	7379	0	0	0	0.000135501	0.999864	0	0	0.000135501	7	0.000201694												0	1	7379	0
	8		180	4	7195	1	0	0.0243902	0.000555556	0.999306	0.000138889	0	0.000694444	8	0.000830048						84	A>G	R				180	4	7195	1
	9		4	7373	0	3	0	0.000542005	0.999593	0	0.000406725	0	0.000406725	9	0.000403633						182	T>C	Y				4	7373	0	3
	10		3	0	1	7376	0	0.000406504	0	0.000135556	0.999864	0	0.000135556	10	0.000403388						264	G>T	K				3	0	1	7376
	11		3	7376	0	1	0	0.000406504	0.999864	0	0.000135556	0	0.000135556	11	0						265	A>G	R				3	7376	0	1
	12		0	0	0	1	7379	0	0	0	0.000135501	0.999864	0.000135501	12	0.000201776						269	G>A	R				0	0	0	1
	13		1	7376	0	0	3	0.000135501	0.999593	0	0	0.000406559	0.000406559	13	0						282	G>A	R				1	7376	0	0
	14		0	5	4	7371	0	0	0.000677507	0.000542005	0.99878	0	0.00121951	14	0.00141186						334	G>A	R				0	5	4	7371
	15		0	0	2	7378	0	0	0	0.000271003	0.999729	0	0.000271003	15	0.000605083						352	G>A	R				0	0	2	7378
	16		124	0	2	7253	1	0.0168022	0	0.000275634	0.999587	0.000137817	0.000413451	16	0.00245048						357	G>T	K				124	0	2	7253
	17		2	0	0	2	7376	0.000271003	0	0	0.000271076	0.999729	0.000271076	17	0.000605571						392	Deletion					2	0	0	2
	18		8	1	1	7370	0	0.00108401	0.000135648	0.000135648	0.999729	0	0.000271297	18	0.000201979						442	C>T	Y				8	1	1	7370
	19		1	1	0	1	7377	0.000135501	0.00013552	0	0.00013552	0.999729	0.000271039	19	0.00201735						463	A>T	W				1	1	0	1
	20		26	1	1	0	7352	0.00352304	0.00013598	0.00013598	0	0.999728	0.000271961	20	0.000404858						515	A>G	R				26	1	1	0
	21		1	7376	0	3	0	0.000135501	0.999593	0	0.000406559	0	0.000406559	21	0.000605205						548	A>C	M				1	7376	0	3
	22		30	7348	1	0	1	0.00406504	0.999728	0.000136054	0	0.000136054	0.000272109	22	0.000606673						549	Deletion					30	7348	1	0
	23		2	2	0	7375	1	0.000271003	0.000271076	0	0.999593	0.000135538	0.000406614	23	0.000807591						572	A>T	W				2	2	0	7375
	24		10	0	50	0	7320	0.00135501	0	0.00678426	0	0.993216	0.00678426	24	0.00262361						574	A>T	W				10	0	50	0
	25		2	0	7378	0	0	0.000271003	0	1	0	0	0	25	0.00343019						619	C>T	Y				2	0	7378	0
	26		0	7376	3	1	0	0	0.999458	0.000406504	0.000135501	0	0.000542005	26	0.00302541						642	N					0	7376	3	1
	27		34	7255	1	2	88	0.00460705	0.987612	0.000136129	0.000272257	0.0119793	0.0123877	27	0.0168836						651	G>A	R				34	7255	1	2
	28		2	4	0	7374	0	0.000271003	0.000542152	0	0.999458	0	0.000542152	28	0.000201816						652	T>C	Y				2	4	0	7374
	29		2	0	0	0	7378	0.000271003	0	0	0	1	0	29	0.000201735												2	0	0	0
	30		4	7376	0	0	0	0.000542005	1	0	0	0	0	30	0.000201898						4194304 variants						4	7376	0	0
	31		10	0	0	7369	1	0.00135501	0	0	0.999864	0.000135685	0.000135685	31	0.000605205												10	0	0	7369
	32		2	0	491	5	6882	0.000271003	0	0.0665492	0.00067769	0.932773	0.0672269	32	0.1364												2	0	491	5
	33		0	1	3	2	7374	0	0.000135501	0.000406504	0.000271003	0.999187	0.000813008	33	0.00201735												0	1	3	2
	34		96	0	0	0	7284	0.0130081	0	0	0	1	0	34	0.00122926												96	0	0	0
	35		0	7378	0	0	2	0	0.999729	0	0	0.000271003	0.000271003	35	0.000605083												0	7378	0	0
	36		18	7315	1	2	44	0.00243902	0.993616	0.000135833	0.000271665	0.00597664	0.00638413	36	0.00384382												18	7315	1	2
	37		0	1	0	7379	0	0	0.000135501	0	0.999864	0	0.000135501	37	0.000806777												0	1	0	7379
	38		49	1	0	7329	1	0.00663957	0.000136407	0	0.999727	0.000136407	0.000272814	38	0.000202799												49	1	0	7329
	39		6	4	0	0	7370	0.000813008	0.000542446	0	0	0.999458	0.000542446	39	0.00080694												6	4	0	0
	40		4	7376	0	0	0	0.000542005	1	0	0	0	0	40	0.000201816												4	7376	0	0
	41		12	1	7366	1	0	0.00162602	0.000135722	0.999729	0.000135722	0	0.000271444	41	0.000404531												12	1	7366	1
	42		6	0	0	0	7374	0.000813008	0	0	0	1	0	42	0.000807103												6	0	0	0
	43		1	7378	1	0	0	0.000135501	0.999864	0.00013552	0	0	0.00013552	43	0												1	7378	1	0
	44		3	0	7376	1	0	0.000406504	0	0.999864	0.000135556	0	0.000135556	44	0.00121065												3	0	7376	1
	45		6	0	0	0	7374	0.000813008	0	0	0	1	0	45	0.000605205												6	0	0	0
	46		0	1	7377	0	2	0	0.000135501	0.999593	0	0.000271003	0.000406504	46	0.000201694												0	1	7377	0
	47		7	1	0	0	7372	0.000948509	0.00013563	0	0	0.999864	0.00013563	47	0.000605449												7	1	0	0
	48		0	0	0	7378	2	0	0	0	0.999729	0.000271003	0.000271003	48	0												0	0	0	7378
	49		3	2	3	2	7370	0.000406504	0.000271113	0.000406669	0.000271113	0.999051	0.000948895	49	0.00322841												3	2	3	2
	50		0	7380	0	0	0	0	1	0	0	0	0	50	0.000201694												0	7380	0	0
	51		39	7297	0	44	0	0.00528455	0.994006	0	0.00599373	0	0.00599373	51	0.000405186												39	7297	0	44
	52		3	1	1	7374	1	0.000406504	0.000135556	0.000135556	0.999593	0.000135556	0.000406669	52	0.000605083												3	1	1	7374
	53		5	7371	0	2	2	0.000677507	0.999458	0	0.000271186	0.000271186	0.000542373	53	0												5	7371	0	2
	54		3	2	0	0	7375	0.000406504	0.000271113	0	0	0.999729	0.000271113	54	0.00100867												3	2	0	0
	55		0	7380	0	0	0	0	1	0	0	0	0	55	0.000403388												0	7380	0	0
	56		42	7325	0	13	0	0.00569106	0.998228	0	0.0017716	0	0.0017716	56	0.00610004												42	7325	0	13
	57		7	0	7373	0	0	0.000948509	0	1	0	0	0	57	0.000403551												7	0	7373	0
	58		12	7082	1	285	0	0.00162602	0.961183	0.000135722	0.0386808	0	0.0388165	58	0.072742												12	7082	1	285
	59		1	0	7379	0	0	0.000135501	0	1	0	0	0	59	0												1	0	7379	0
	60		3	7375	0	1	1	0.000406504	0.999729	0	0.000135556	0.000135556	0.000271113	60	0.000807428												3	7375	0	1
	61		0	1	0	7379	0	0	0.000135501	0	0.999864	0	0.000135501	61	0												0	1	0	7379
	62		0	7373	1	5	1	0	0.999051	0.000135501	0.000677507	0.000135501	0.000948509	62	0												0	7373	1	5
	63		0	7308	0	0	72	0	0.990244	0	0	0.0097561	0.0097561	63	0.000605083												0	7308	0	0
	64		2	7374	3	1	0	0.000271003	0.999458	0.000406614	0.000135538	0	0.000542152	64	0.000605083												2	7374	3	1
	65		226	7150	4	0	0	0.0306233	0.999441	0.000559128	0	0	0.000559128	65	0												226	7150	4	0
	66		3	3	7372	0	2	0.000406504	0.000406669	0.999322	0	0.000271113	0.000677782	66	0												3	3	7372	0
	67		5	7374	0	0	1	0.000677507	0.999864	0	0	0.000135593	0.000135593	67	0.000201816												5	7374	0	0
	68		0	9	0	7371	0	0	0.00121951	0	0.99878	0	0.00121951	68	0.00484262												0	9	0	7371
	69		1	0	7371	2	6	0.000135501	0	0.998916	0.000271039	0.000813118	0.00108416	69	0.00141186												1	0	7371	2
	70		42	0	7335	2	1	0.00569106	0	0.999591	0.000272554	0.000136277	0.000408831	70	0.000406421												42	0	7335	2
	71		0	7375	4	1	0	0	0.999322	0.000542005	0.000135501	0	0.000677507	71	0.00100847												0	7375	4	1
	72		58	7318	3	1	0	0.00785908	0.999454	0.000409724	0.000136575	0	0.000546299	72	0.000812678												58	7318	3	1
	73		1	3	7376	0	0	0.000135501	0.000406559	0.999593	0	0	0.000406559	73	0.000403388												1	3	7376	0
	74		34	0	7342	1	3	0.00460705	0	0.999455	0.000136129	0.000408386	0.000544514	74	0												34	0	7342	1
	75		1	1	0	0	7378	0.000135501	0.00013552	0	0	0.999864	0.00013552	75	0.000201735												1	1	0	0
	76		0	7379	1	0	0	0	0.999864	0.000135501	0	0	0.000135501	76	0.00121017												0	7379	1	0
	77		17	7359	4	0	0	0.00230352	0.999457	0.000543257	0	0	0.000543257	77	0.000202143												17	7359	4	0
	78		0	4	7376	0	0	0	0.000542005	0.999458	0	0	0.000542005	78	0.000403388												0	4	7376	0
	79		65	1	7310	3	1	0.00880759	0.000136705	0.999316	0.000410116	0.000136705	0.000683527	79	0.00020404												65	1	7310	3
	80		0	4	1	7375	0	0	0.000542005	0.000135501	0.999322	0	0.000677507	80	0.00121065												0	4	1	7375
	81		0	7368	0	12	0	0	0.998374	0	0.00162602	0	0.00162602	81	0.00564972												0	7368	0	12
	82		0	7367	1	0	12	0	0.998238	0.000135501	0	0.00162602	0.00176152	82	0.000807103												0	7367	1	0
	83		2	7376	1	1	0	0.000271003	0.999729	0.000135538	0.000135538	0	0.000271076	83	0.00161681												2	7376	1	1
	84		457	6164	0	683	76	0.0619241	0.890365	0	0.0986567	0.0109779	0.109635	84	0.166005												457	6164	0	683
	85		1	0	0	7379	0	0.000135501	0	0	1	0	0	85	0												1	0	0	7379
	86		3	1	7375	0	1	0.000406504	0.000135556	0.999729	0	0.000135556	0.000271113	86	0.000201735												3	1	7375	0
	87		2	3	0	7375	0	0.000271003	0.000406614	0	0.999593	0	0.000406614	87	0.000403388												2	3	0	7375
	88		0	7378	2	0	0	0	0.999729	0.000271003	0	0	0.000271003	88	0.000403388												0	7378	2	0
	89		0	7380	0	0	0	0	1	0	0	0	0	89	0.000201694												0	7380	0	0
	90		144	7235	0	1	0	0.0195122	0.999862	0	0.000138198	0	0.000138198	90	0												144	7235	0	1
	91		1	0	1	7378	0	0.000135501	0	0.00013552	0.999864	0	0.00013552	91	0.000201816												1	0	1	7378
	92		3	0	7376	0	1	0.000406504	0	0.999864	0	0.000135556	0.000135556	92	0.000201776												3	0	7376	0
	93		5	1	55	1	7318	0.000677507	0.000135593	0.00745763	0.000135593	0.992271	0.00772881	93	0.0111134												5	1	55	1
	94		2	0	0	7378	0	0.000271003	0	0	1	0	0	94	0.000201776												2	0	0	7378
	95		1	7375	0	4	0	0.000135501	0.999458	0	0.000542079	0	0.000542079	95	0.000605083												1	7375	0	4
	96		1	0	8	1	7370	0.000135501	0	0.00108416	0.00013552	0.99878	0.00121968	96	0.00121237												1	0	8	1
	97		0	7380	0	0	0	0	1	0	0	0	0	97	0												0	7380	0	0
	98		4	0	7374	0	2	0.000542005	0	0.999729	0	0.00027115	0.00027115	98	0.00121017												4	0	7374	0
	99		0	1	0	7379	0	0	0.000135501	0	0.999864	0	0.000135501	99	0.000201694												0	1	0	7379
	100		1	0	0	7378	1	0.000135501	0	0	0.999864	0.00013552	0.00013552	100	0												1	0	0	7378
	101		246	7	0	7126	1	0.0333333	0.000981217	0	0.998879	0.000140174	0.00112139	101	0.000839278												246	7	0	7126
	102		0	7378	0	2	0	0	0.999729	0	0.000271003	0	0.000271003	102	0.000201735												0	7378	0	2
	103		19	7359	1	1	0	0.00257453	0.999728	0.000135851	0.000135851	0	0.000271702	103	0.00060778												19	7359	1	1
	104		4	2	7374	0	0	0.000542005	0.00027115	0.999729	0	0	0.00027115	104	0.000605327												4	2	7374	0
	105		3	7375	1	1	0	0.000406504	0.999729	0.000135556	0.000135556	0	0.000271113	105	0												3	7375	1	1
	106		1	8	0	7370	1	0.000135501	0.00108416	0	0.99878	0.00013552	0.00121968	106	0.00181671												1	8	0	7370
	107		3	7376	1	0	0	0.000406504	0.999864	0.000135556	0	0	0.000135556	107	0.000403633												3	7376	1	0
	108		1	0	0	7379	0	0.000135501	0	0	1	0	0	108	0.000201776												1	0	0	7379
	109		2	1	7376	0	1	0.000271003	0.000135538	0.999729	0	0.000135538	0.000271076	109	0.000201735												2	1	7376	0
	110		3	7377	0	0	0	0.000406504	1	0	0	0	0	110	0.000605205												3	7377	0	0
	111		0	0	7328	1	51	0	0	0.992954	0.000135501	0.00691057	0.00704607	111	0.0177634												0	0	7328	1
	112		0	2	2	7375	1	0	0.000271003	0.000271003	0.999322	0.000135501	0.000677507	112	0.000605083												0	2	2	7375
	113		28	0	0	7350	2	0.00379404	0	0	0.999728	0.000272035	0.000272035	113	0.000608519												28	0	0	7350
	114		0	1	3	1	7375	0	0.000135501	0.000406504	0.000135501	0.999322	0.000677507	114	0.00242033												0	1	3	1
	115		16	0	2	4	7358	0.00216802	0	0.000271592	0.000543183	0.999185	0.000814775	115	0.00101235												16	0	2	4
	116		0	1	0	7375	4	0	0.000135501	0	0.999322	0.000542005	0.000677507	116	0.000403388												0	1	0	7375
	117		40	1	0	7339	0	0.00542005	0.00013624	0	0.999864	0	0.00013624	117	0												40	1	0	7339
	118		0	7374	2	4	0	0	0.999187	0.000271003	0.000542005	0	0.000813008	118	0.00121017												0	7374	2	4
	119		1	7379	0	0	0	0.000135501	1	0	0	0	0	119	0												1	7379	0	0
	120		132	7247	0	1	0	0.0178862	0.999862	0	0.000137969	0	0.000137969	120	0.00143885												132	7247	0	1
	121		3	0	0	7377	0	0.000406504	0	0	1	0	0	121	0												3	0	0	7377
	122		1	0	7378	0	1	0.000135501	0	0.999864	0	0.00013552	0.00013552	122	0												1	0	7378	0
	123		2	1	0	7377	0	0.000271003	0.000135538	0	0.999864	0	0.000135538	123	0												2	1	0	7377
	124		0	7367	1	12	0	0	0.998238	0.000135501	0.00162602	0	0.00176152	124	0												0	7367	1	12
	125		2	0	0	0	7378	0.000271003	0	0	0	1	0	125	0.000201816												2	0	0	0
	126		0	0	0	7379	1	0	0	0	0.999864	0.000135501	0.000135501	126	0.00040347												0	0	0	7379
	127		4	7372	0	3	1	0.000542005	0.999458	0	0.000406725	0.000135575	0.000542299	127	0												4	7372	0	3
	128		10	3	0	7364	3	0.00135501	0.000407056	0	0.999186	0.000407056	0.000814111	128	0.00100929												10	3	0	7364
	129		1	0	2	0	7377	0.000135501	0	0.000271039	0	0.999729	0.000271039	129	0.000201694												1	0	2	0
	130		23	0	1	0	7356	0.00311653	0	0.000135925	0	0.999864	0.000135925	130	0.00040404												23	0	1	0
	131		1	7378	0	1	0	0.000135501	0.999864	0	0.00013552	0	0.00013552	131	0.00100847												1	7378	0	1
	132		1	0	7378	0	1	0.000135501	0	0.999864	0	0.00013552	0.00013552	132	0.00322711												1	0	7378	0
	133		39	1	7337	3	0	0.00528455	0.000136221	0.999455	0.000408664	0	0.000544885	133	0.000405844												39	1	7337	3
	134		1	0	1	1	7377	0.000135501	0	0.00013552	0.00013552	0.999729	0.000271039	134	0.000201694												1	0	1	1
	135		0	7377	0	1	2	0	0.999593	0	0.000135501	0.000271003	0.000406504	135	0.000201694												0	7377	0	1
	136		0	7378	2	0	0	0	0.999729	0.000271003	0	0	0.000271003	136	0												0	7378	2	0
	137		43	7336	0	1	0	0.00582656	0.999864	0	0.000136295	0	0.000136295	137	0.000608766												43	7336	0	1
	138		9	1	0	7370	0	0.00121951	0.000135667	0	0.999864	0	0.000135667	138	0.000605083												9	1	0	7370
	139		4	7375	1	0	0	0.000542005	0.999864	0.000135575	0	0	0.000135575	139	0.000807428												4	7375	1	0
	140		1	1	7377	1	0	0.000135501	0.00013552	0.999729	0.00013552	0	0.000271039	140	0												1	1	7377	1
	141		0	7378	1	1	0	0	0.999729	0.000135501	0.000135501	0	0.000271003	141	0.000201694												0	7378	1	1
	142		45	7216	0	1	118	0.00609756	0.983776	0	0.000136333	0.0160873	0.0162236	142	0.0150376												45	7216	0	1
	143		2	1	0	0	7377	0.000271003	0.000135538	0	0	0.999864	0.000135538	143	0												2	1	0	0
	144		1	0	7376	2	1	0.000135501	0	0.999593	0.000271039	0.00013552	0.000406559	144	0.000605205												1	0	7376	2
	145		0	38	2	7340	0	0	0.00514905	0.000271003	0.99458	0	0.00542005	145	0.000806777												0	38	2	7340
	146		1	0	0	7379	0	0.000135501	0	0	1	0	0	146	0.000403388												1	0	0	7379
	147		161	3	1	7213	2	0.0218157	0.00041557	0.000138523	0.999169	0.000277047	0.00083114	147	0.000827301												161	3	1	7213
	148		0	1	0	0	7379	0	0.000135501	0	0	0.999864	0.000135501	148	0.00080694												0	1	0	0
	149		2	7377	0	1	0	0.000271003	0.999864	0	0.000135538	0	0.000135538	149	0												2	7377	0	1
	150		2	0	7378	0	0	0.000271003	0	1	0	0	0	150	0.00181671												2	0	7378	0
	151		0	1	0	7378	1	0	0.000135501	0	0.999729	0.000135501	0.000271003	151	0.000201776												0	1	0	7378
	152		1	7377	0	2	0	0.000135501	0.999729	0	0.000271039	0	0.000271039	152	0												1	7377	0	2
	153		1	1	7378	0	0	0.000135501	0.00013552	0.999864	0	0	0.00013552	153	0												1	1	7378	0
	154		2	0	2	0	7376	0.000271003	0	0.000271076	0	0.999729	0.000271076	154	0.000201735												2	0	2	0
	155		0	1	0	7379	0	0	0.000135501	0	0.999864	0	0.000135501	155	0.000201694												0	1	0	7379
	156		1	7376	0	3	0	0.000135501	0.999593	0	0.000406559	0	0.000406559	156	0												1	7376	0	3
	157		5	2	0	7341	32	0.000677507	0.000271186	0	0.99539	0.00433898	0.00461017	157	0.00726832												5	2	0	7341
	158		3	0	1	0	7376	0.000406504	0	0.000135556	0	0.999864	0.000135556	158	0												3	0	1	0
	159		2	0	7376	0	2	0.000271003	0	0.999729	0	0.000271076	0.000271076	159	0.000201735												2	0	7376	0
	160		3	2	0	7375	0	0.000406504	0.000271113	0	0.999729	0	0.000271113	160	0.000403388												3	2	0	7375
	161		1	0	7379	0	0	0.000135501	0	1	0	0	0	161	0												1	0	7379	0
	162		0	7375	0	4	1	0	0.999322	0	0.000542005	0.000135501	0.000677507	162	0.00524405												0	7375	0	4
	163		14	7365	0	1	0	0.00189702	0.999864	0	0.000135759	0	0.000135759	163	0												14	7365	0	1
	164		5	1	0	2	7372	0.000677507	0.000135593	0	0.000271186	0.999593	0.00040678	164	0												5	1	0	2
	165		4	0	0	7376	0	0.000542005	0	0	1	0	0	165	0.000201735												4	0	0	7376
	166		0	0	4	1	7375	0	0	0.000542005	0.000135501	0.999322	0.000677507	166	0.000605083												0	0	4	1
	167		31	4	0	0	7345	0.00420054	0.000544292	0	0	0.999456	0.000544292	167	0.000607903												31	4	0	0
	168		0	7376	2	1	1	0	0.999458	0.000271003	0.000135501	0.000135501	0.000542005	168	0.000403388												0	7376	2	1
	169		29	7348	1	0	2	0.00392954	0.999592	0.000136036	0	0.000272072	0.000408108	169	0												29	7348	1	0
	170		2	0	1	0	7377	0.000271003	0	0.000135538	0	0.999864	0.000135538	170	0.00040347												2	0	1	0
	171		2	0	7378	0	0	0.000271003	0	1	0	0	0	171	0.00121017												2	0	7378	0
	172		3	7373	1	3	0	0.000406504	0.999458	0.000135556	0.000406669	0	0.000542226	172	0.000403551												3	7373	1	3
	173		1	1	0	7378	0	0.000135501	0.00013552	0	0.999864	0	0.00013552	173	0.000605205												1	1	0	7378
	174		3	7375	1	1	0	0.000406504	0.999729	0.000135556	0.000135556	0	0.000271113	174	0.000605694												3	7375	1	1
	175		0	1	0	0	7379	0	0.000135501	0	0	0.999864	0.000135501	175	0.000201939												0	1	0	0
	176		1	7378	1	0	0	0.000135501	0.999864	0.00013552	0	0	0.00013552	176	0.000201735												1	7378	1	0
	177		2	1	0	0	7377	0.000271003	0.000135538	0	0	0.999864	0.000135538	177	0.000403388												2	1	0	0
	178		0	7380	0	0	0	0	1	0	0	0	0	178	0.000403388												0	7380	0	0
	179		24	7354	1	1	0	0.00325203	0.999728	0.000135943	0.000135943	0	0.000271887	179	0.000606796												24	7354	1	1
	180		0	4	1	7375	0	0	0.000542005	0.000135501	0.999322	0	0.000677507	180	0.000806777												0	4	1	7375
	181		55	1	1	7323	0	0.00745257	0.000136519	0.000136519	0.999727	0	0.000273038	181	0												55	1	1	7323
	182		10	0	114	0	7256	0.00135501	0	0.0154681	0	0.984532	0.0154681	182	0.0171579												10	0	114	0
	183		3	7376	0	1	0	0.000406504	0.999864	0	0.000135556	0	0.000135556	183	0.000201816												3	7376	0	1
	184		1	0	0	0	7379	0.000135501	0	0	0	1	0	184	0												1	0	0	0
	185		0	7378	0	2	0	0	0.999729	0	0.000271003	0	0.000271003	185	0.000201694												0	7378	0	2
	186		22	7358	0	0	0	0.00298103	1	0	0	0	0	186	0.000808898												22	7358	0	0
	187		4	0	0	7375	1	0.000542005	0	0	0.999864	0.000135575	0.000135575	187	0.000808081												4	0	0	7375
	188		1	0	0	1	7378	0.000135501	0	0	0.00013552	0.999864	0.00013552	188	0.000403388												1	0	0	1
	189		42	0	1	0	7337	0.00569106	0	0.000136277	0	0.999864	0.000136277	189	0.000810209												42	0	1	0
	190		7	37	0	7335	1	0.000948509	0.00501831	0	0.994846	0.00013563	0.00515394	190	0.000605449												7	37	0	7335
	191		6	18	1	0	7355	0.000813008	0.00244101	0.000135612	0	0.997423	0.00257662	191	0.00302786												6	18	1	0
	192		4	2	0	7374	0	0.000542005	0.00027115	0	0.999729	0	0.00027115	192	0												4	2	0	7374
	193		1	0	189	2	7188	0.000135501	0	0.0256132	0.000271039	0.974116	0.0258843	193	0.0211822												1	0	189	2
	194		0	0	5	4	7371	0	0	0.000677507	0.000542005	0.99878	0.00121951	194	0.00040347												0	0	5	4
	195		105	2	0	0	7273	0.0142276	0.000274914	0	0	0.999725	0.000274914	195	0												105	2	0	0
	196		3	7376	0	0	1	0.000406504	0.999864	0	0	0.000135556	0.000135556	196	0												3	7376	0	0
	197		0	0	7379	1	0	0	0	0.999864	0.000135501	0	0.000135501	197	0.000403551												0	0	7379	1
	198		1	0	2	1	7376	0.000135501	0	0.000271039	0.00013552	0.999593	0.000406559	198	0.000201694												1	0	2	1
	199		0	0	0	7380	0	0	0	0	1	0	0	199	0.000605205												0	0	0	7380
	200		0	7378	2	0	0	0	0.999729	0.000271003	0	0	0.000271003	200	0.000201694												0	7378	2	0
	201		18	7362	0	0	0	0.00243902	1	0	0	0	0	201	0.000202265												18	7362	0	0
	202		1	1	7378	0	0	0.000135501	0.00013552	0.999864	0	0	0.00013552	202	0.00121041												1	1	7378	0
	203		0	1	1	7378	0	0	0.000135501	0.000135501	0.999729	0	0.000271003	203	0												0	1	1	7378
	204		0	0	7378	1	1	0	0	0.999729	0.000135501	0.000135501	0.000271003	204	0.000201735												0	0	7378	1
	205		0	7336	0	44	0	0	0.994038	0	0.00596206	0	0.00596206	205	0.00947963												0	7336	0	44
	206		26	7353	0	1	0	0.00352304	0.999864	0	0.00013598	0	0.00013598	206	0												26	7353	0	1
	207		2	1	1	7376	0	0.000271003	0.000135538	0.000135538	0.999729	0	0.000271076	207	0.000201735												2	1	1	7376
	208		0	2	0	1	7377	0	0.000271003	0	0.000135501	0.999593	0.000406504	208	0.000403388												0	2	0	1
	209		0	0	0	0	7380	0	0	0	0	1	0	209	0.000201694												0	0	0	0
	210		120	0	0	0	7260	0.0162602	0	0	0	1	0	210	0.000821693												120	0	0	0
	211		3	0	7376	0	1	0.000406504	0	0.999864	0	0.000135556	0.000135556	211	0												3	0	7376	0
	212		3	0	2	0	7375	0.000406504	0	0.000271113	0	0.999729	0.000271113	212	0.000403796												3	0	2	0
	213		1	7376	0	2	1	0.000135501	0.999593	0	0.000271039	0.00013552	0.000406559	213	0.000201694												1	7376	0	2
	214		21	7357	0	0	2	0.00284553	0.999728	0	0	0.000271776	0.000271776	214	0.000404449												21	7357	0	0
	215		0	1	0	1	7378	0	0.000135501	0	0.000135501	0.999729	0.000271003	215	0.000201694												0	1	0	1
	216		0	0	1	1	7378	0	0	0.000135501	0.000135501	0.999729	0.000271003	216	0.00040347												0	0	1	1
	217		103	0	3	0	7274	0.0139566	0	0.000412258	0	0.999588	0.000412258	217	0.000409249												103	0	3	0
	218		2	0	7375	2	1	0.000271003	0	0.999593	0.000271076	0.000135538	0.000406614	218	0.000403388												2	0	7375	2
	219		0	1	0	7378	1	0	0.000135501	0	0.999729	0.000135501	0.000271003	219	0.00121017												0	1	0	7378
	220		63	11	0	7305	1	0.00853659	0.00150335	0	0.99836	0.000136668	0.00164002	220	0.00101667												63	11	0	7305
	221		0	0	1	1	7378	0	0	0.000135501	0.000135501	0.999729	0.000271003	221	0.000403388												0	0	1	1
	222		16	1	0	0	7363	0.00216802	0.000135796	0	0	0.999864	0.000135796	222	0												16	1	0	0
	223		0	7377	0	1	2	0	0.999593	0	0.000135501	0.000271003	0.000406504	223	0.000201694												0	7377	0	1
	224		2	1	0	1	7376	0.000271003	0.000135538	0	0.000135538	0.999729	0.000271076	224	0.000605327												2	1	0	1
	225		2	4	0	7374	0	0.000271003	0.000542152	0	0.999458	0	0.000542152	225	0.000201735												2	4	0	7374
	226		8	0	1	0	7371	0.00108401	0	0.000135648	0	0.999864	0.000135648	226	0.00080694												8	0	1	0
	227		6	1	0	7373	0	0.000813008	0.000135612	0	0.999864	0	0.000135612	227	0.000201816												6	1	0	7373
	228		2	0	2	0	7376	0.000271003	0	0.000271076	0	0.999729	0.000271076	228	0.00121041												2	0	2	0
	229		2	0	7377	0	1	0.000271003	0	0.999864	0	0.000135538	0.000135538	229	0.000605083												2	0	7377	0
	230		0	0	0	7380	0	0	0	0	1	0	0	230	0												0	0	0	7380
	231		0	7379	0	1	0	0	0.999864	0	0.000135501	0	0.000135501	231	0.000403388												0	7379	0	1
	232		0	0	2	0	7378	0	0	0.000271003	0	0.999729	0.000271003	232	0.000403388												0	0	2	0
	233		2	7377	0	1	0	0.000271003	0.999864	0	0.000135538	0	0.000135538	233	0.00201694												2	7377	0	1
	234		1	0	1	7375	3	0.000135501	0	0.00013552	0.999458	0.000406559	0.000542079	234	0.00080694												1	0	1	7375
	235		1	7377	0	2	0	0.000135501	0.999729	0	0.000271039	0	0.000271039	235	0.00040347												1	7377	0	2
	236		0	4	2	7374	0	0	0.000542005	0.000271003	0.999187	0	0.000813008	236	0												0	4	2	7374
	237		27	2	0	7351	0	0.00365854	0.000271998	0	0.999728	0	0.000271998	237	0.000608273												27	2	0	7351
	238		0	7375	2	3	0	0	0.999322	0.000271003	0.000406504	0	0.000677507	238	0.000403388												0	7375	2	3
	239		0	7378	1	1	0	0	0.999729	0.000135501	0.000135501	0	0.000271003	239	0												0	7378	1	1
	240		79	7298	2	1	0	0.0107046	0.999589	0.000273935	0.000136968	0	0.000410903	240	0.000204541												79	7298	2	1
	241		0	1	0	7379	0	0	0.000135501	0	0.999864	0	0.000135501	241	0.000201816												0	1	0	7379
	242		6	0	0	1	7373	0.000813008	0	0	0.000135612	0.999864	0.000135612	242	0												6	0	0	1
	243		0	0	0	7379	1	0	0	0	0.999864	0.000135501	0.000135501	243	0												0	0	0	7379
	244		1	0	1	1	7377	0.000135501	0	0.00013552	0.00013552	0.999729	0.000271039	244	0.000403633												1	0	1	1
	245		1	0	7379	0	0	0.000135501	0	1	0	0	0	245	0.00040347												1	0	7379	0
	246		2	0	0	0	7378	0.000271003	0	0	0	1	0	246	0.000403714												2	0	0	0
	247		0	0	0	7380	0	0	0	0	1	0	0	247	0												0	0	0	7380
	248		0	7379	0	1	0	0	0.999864	0	0.000135501	0	0.000135501	248	0.000605205												0	7379	0	1
	249		0	7380	0	0	0	0	1	0	0	0	0	249	0.000403388												0	7380	0	0
	250		106	7272	2	0	0	0.0143631	0.999725	0.000274952	0	0	0.000274952	250	0.00061792												106	7272	2	0
	251		0	1	7378	1	0	0	0.000135501	0.999729	0.000135501	0	0.000271003	251	0.000605083												0	1	7378	1
	252		51	0	7326	1	2	0.00691057	0	0.999591	0.000136444	0.000272889	0.000409333	252	0.000203087												51	0	7326	1
	253		1	0	2	0	7377	0.000135501	0	0.000271039	0	0.999729	0.000271039	253	0												1	0	2	0
	254		5	1	7374	0	0	0.000677507	0.000135593	0.999864	0	0	0.000135593	254	0.000403551												5	1	7374	0
	255		3	0	0	0	7377	0.000406504	0	0	0	1	0	255	0.000403551												3	0	0	0
	256		5	7375	0	0	0	0.000677507	1	0	0	0	0	256	0.000403388												5	7375	0	0
	257		4	0	0	7375	1	0.000542005	0	0	0.999864	0.000135575	0.000135575	257	0.000201898												4	0	0	7375
	258		0	0	0	0	7380	0	0	0	0	1	0	258	0.000201735												0	0	0	0
	259		3	7376	0	1	0	0.000406504	0.999864	0	0.000135556	0	0.000135556	259	0.000201776												3	7376	0	1
	260		3	1	7375	0	1	0.000406504	0.000135556	0.999729	0	0.000135556	0.000271113	260	0.00262203												3	1	7375	0
	261		0	7377	2	0	1	0	0.999593	0.000271003	0	0.000135501	0.000406504	261	0.00161355												0	7377	2	0
	262		1	7368	0	4	7	0.000135501	0.998509	0	0.000542079	0.000948638	0.00149072	262	0.00121041												1	7368	0	4
	263		74	7304	2	0	0	0.0100271	0.999726	0.000273748	0	0	0.000273748	263	0.00408247												74	7304	2	0
	264		4	2	0	7373	1	0.000542005	0.00027115	0	0.999593	0.000135575	0.000406725	264	0.00564972												4	2	0	7373
	265		0	7301	1	47	31	0	0.989295	0.000135501	0.00636856	0.00420054	0.0107046	265	0.0139169												0	7301	1	47
	266		0	7380	0	0	0	0	1	0	0	0	0	266	0												0	7380	0	0
	267		85	7293	0	2	0	0.0115176	0.999726	0	0.00027416	0	0.00027416	267	0.00143384												85	7293	0	2
	268		0	0	0	7380	0	0	0	0	1	0	0	268	0.000806777												0	0	0	7380
	269		41	30	0	7309	0	0.00555556	0.00408775	0	0.995912	0	0.00408775	269	0.0154283												41	30	0	7309
	270		2	1	1	0	7376	0.000271003	0.000135538	0.000135538	0	0.999729	0.000271076	270	0												2	1	1	0
	271		0	7380	0	0	0	0	1	0	0	0	0	271	0.000201694												0	7380	0	0
	272		18	7362	0	0	0	0.00243902	1	0	0	0	0	272	0.000606673												18	7362	0	0
	273		15	0	0	7364	1	0.00203252	0	0	0.999864	0.000135777	0.000135777	273	0.000201939												15	0	0	7364
	274		1	0	9	1	7369	0.000135501	0	0.00121968	0.00013552	0.998645	0.0013552	274	0.000201694												1	0	9	1
	275		19	0	0	0	7361	0.00257453	0	0	0	1	0	275	0.000809389			269	G>A								19	0	0	0
	276		2	7378	0	0	0	0.000271003	1	0	0	0	0	276	0			282	G>A								2	7378	0	0
	277		3	0	0	1	7376	0.000406504	0	0	0.000135556	0.999864	0.000135556	277	0.000403551												3	0	0	1
	278		1	0	2	7376	1	0.000135501	0	0.000271039	0.999593	0.00013552	0.000406559	278	0												1	0	2	7376
	279		23	0	0	7353	4	0.00311653	0	0	0.999456	0.0005437	0.0005437	279	0.000202265												23	0	0	7353
	280		0	2	0	4	7374	0	0.000271003	0	0.000542005	0.999187	0.000813008	280	0.000806777												0	2	0	4
	281		20	0	0	1	7359	0.00271003	0	0	0.00013587	0.999864	0.00013587	281	0.000404285												20	0	0	1
	282		13	4681	5	2675	6	0.00176152	0.635401	0.000678702	0.363106	0.000814443	0.636894	282	0.925283												13	4681	5	2675
	283		1	4	6	0	7369	0.000135501	0.000542079	0.000813118	0	0.998645	0.0013552	283	0.000807265												1	4	6	0
	284		1	1	1	7372	5	0.000135501	0.00013552	0.00013552	0.999051	0.000677599	0.000948638	284	0.000201735												1	1	1	7372
	285		30	3	0	7347	0	0.00406504	0.000408163	0	0.999592	0	0.000408163	285	0												30	3	0	7347
	286		1	7378	0	1	0	0.000135501	0.999864	0	0.00013552	0	0.00013552	286	0												1	7378	0	1
	287		9	0	7371	0	0	0.00121951	0	1	0	0	0	287	0.000201735												9	0	7371	0
	288		0	1	0	0	7379	0	0.000135501	0	0	0.999864	0.000135501	288	0												0	1	0	0
	289		25	0	0	0	7355	0.00338753	0	0	0	1	0	289	0												25	0	0	0
	290		1	7379	0	0	0	0.000135501	1	0	0	0	0	290	0.000403388												1	7379	0	0
	291		4	0	11	0	7365	0.000542005	0	0.00149132	0	0.998509	0.00149132	291	0.00121065												4	0	11	0
	292		0	0	7380	0	0	0	0	1	0	0	0	292	0.000806777												0	0	7380	0
	293		4	0	0	0	7376	0.000542005	0	0	0	1	0	293	0.00444175												4	0	0	0
	294		2	0	0	7378	0	0.000271003	0	0	1	0	0	294	0.000403388												2	0	0	7378
	295		0	0	2	1	7377	0	0	0.000271003	0.000135501	0.999593	0.000406504	295	0.000201735												0	0	2	1
	296		13	1	0	0	7366	0.00176152	0.00013574	0	0	0.999864	0.00013574	296	0												13	1	0	0
	297		3	7375	0	0	2	0.000406504	0.999729	0	0	0.000271113	0.000271113	297	0.000403551												3	7375	0	0
	298		3	0	1	0	7376	0.000406504	0	0.000135556	0	0.999864	0.000135556	298	0.00040347												3	0	1	0
	299		2	0	7378	0	0	0.000271003	0	1	0	0	0	299	0												2	0	7378	0
	300		2	7377	1	0	0	0.000271003	0.999864	0.000135538	0	0	0.000135538	300	0.00100908												2	7377	1	0
	301		0	0	7351	29	0	0	0	0.99607	0.00392954	0	0.00392954	301	0.00221864												0	0	7351	29
	302		31	3	7345	0	1	0.00420054	0.000408219	0.999456	0	0.000136073	0.000544292	302	0.00101297												31	3	7345	0
	303		1	7307	1	0	71	0.000135501	0.990243	0.00013552	0	0.0096219	0.00975742	303	0.00625757												1	7307	1	0
	304		1	0	7378	0	1	0.000135501	0	0.999864	0	0.00013552	0.00013552	304	0.00383451												1	0	7378	0
	305		1	7348	0	30	1	0.000135501	0.995799	0	0.00406559	0.00013552	0.00420111	305	0.00100929												1	7348	0	30
	306		0	1	1	0	7378	0	0.000135501	0.000135501	0	0.999729	0.000271003	306	0.00605083												0	1	1	0
	307		0	0	1	1	7378	0	0	0.000135501	0.000135501	0.999729	0.000271003	307	0.000605083												0	0	1	1
	308		52	0	1	1	7326	0.00704607	0	0.000136463	0.000136463	0.999727	0.000272926	308	0.000203169												52	0	1	1
	309		3	2	0	7374	1	0.000406504	0.000271113	0	0.999593	0.000135556	0.000406669	309	0												3	2	0	7374
	310		1	3	1	1	7374	0.000135501	0.000406559	0.00013552	0.00013552	0.999322	0.000677599	310	0.000403633												1	3	1	1
	311		1	7371	1	7	0	0.000135501	0.998916	0.00013552	0.000948638	0	0.00108416	311	0.00141328												1	7371	1	7
	312		0	1	7379	0	0	0	0.000135501	0.999864	0	0	0.000135501	312	0.00100908												0	1	7379	0
	313		0	7379	0	1	0	0	0.999864	0	0.000135501	0	0.000135501	313	0.00100867												0	7379	0	1
	314		24	7355	0	0	1	0.00325203	0.999864	0	0	0.000135943	0.000135943	314	0.000202675												24	7355	0	0
	315		3	0	2	0	7375	0.000406504	0	0.000271113	0	0.999729	0.000271113	315	0.000201898												3	0	2	0
	316		1	1	7376	1	1	0.000135501	0.00013552	0.999593	0.00013552	0.00013552	0.000406559	316	0												1	1	7376	1
	317		2	0	1	0	7377	0.000271003	0	0.000135538	0	0.999864	0.000135538	317	0												2	0	1	0
	318		0	2	0	7378	0	0	0.000271003	0	0.999729	0	0.000271003	318	0												0	2	0	7378
	319		2	0	0	0	7378	0.000271003	0	0	0	1	0	319	0												2	0	0	0
	320		0	7380	0	0	0	0	1	0	0	0	0	320	0												0	7380	0	0
	321		0	0	0	7380	0	0	0	0	1	0	0	321	0.000201735												0	0	0	7380
	322		33	2	0	7345	0	0.00447154	0.00027222	0	0.999728	0	0.00027222	322	0.000202388												33	2	0	7345
	323		6	7370	0	4	0	0.000813008	0.999458	0	0.000542446	0	0.000542446	323	0.000605571												6	7370	0	4
	324		8	1	0	7371	0	0.00108401	0.000135648	0	0.999864	0	0.000135648	324	0												8	1	0	7371
	325		0	7378	2	0	0	0	0.999729	0.000271003	0	0	0.000271003	325	0.000806777												0	7378	2	0
	326		35	7345	0	0	0	0.00474255	1	0	0	0	0	326	0.000607533												35	7345	0	0
	327		0	1	7379	0	0	0	0.000135501	0.999864	0	0	0.000135501	327	0.00100847												0	1	7379	0
	328		47	0	7332	0	1	0.00636856	0	0.999864	0	0.00013637	0.00013637	328	0.00101626												47	0	7332	0
	329		0	0	0	1	7379	0	0	0	0.000135501	0.999864	0.000135501	329	0												0	0	0	1
	330		0	7380	0	0	0	0	1	0	0	0	0	330	0.000201694												0	7380	0	0
	331		1	2	2	0	7375	0.000135501	0.000271039	0.000271039	0	0.999458	0.000542079	331	0.000201694												1	2	2	0
	332		0	2	0	7375	3	0	0.000271003	0	0.999322	0.000406504	0.000677507	332	0.000403388												0	2	0	7375
	333		1	0	0	7379	0	0.000135501	0	0	1	0	0	333	0												1	0	0	7379
	334		249	57	0	7073	1	0.0337398	0.00799327	0	0.991866	0.000140233	0.0081335	334	0.0129653				334	G>A							249	57	0	7073
	335		0	7378	0	2	0	0	0.999729	0	0.000271003	0	0.000271003	335	0.000403388				352	G>A							0	7378	0	2
	336		29	7347	3	1	0	0.00392954	0.999456	0.000408108	0.000136036	0	0.000544144	336	0				357	G>T							29	7347	3	1
	337		0	1	7373	1	5	0	0.000135501	0.999051	0.000135501	0.000677507	0.000948509	337	0.00282372												0	1	7373	1
	338		1	0	0	7379	0	0.000135501	0	0	1	0	0	338	0.000201694												1	0	0	7379
	339		0	7378	0	2	0	0	0.999729	0	0.000271003	0	0.000271003	339	0												0	7378	0	2
	340		1	7379	0	0	0	0.000135501	1	0	0	0	0	340	0												1	7379	0	0
	341		105	7274	1	0	0	0.0142276	0.999863	0.000137457	0	0	0.000137457	341	0												105	7274	1	0
	342		0	0	7377	1	2	0	0	0.999593	0.000135501	0.000271003	0.000406504	342	0												0	0	7377	1
	343		1	1	4	7374	0	0.000135501	0.00013552	0.000542079	0.999322	0	0.000677599	343	0.00080694												1	1	4	7374
	344		0	7377	0	3	0	0	0.999593	0	0.000406504	0	0.000406504	344	0.000201694												0	7377	0	3
	345		0	7379	0	0	1	0	0.999864	0	0	0.000135501	0.000135501	345	0												0	7379	0	0
	346		91	7283	2	4	0	0.0123306	0.999177	0.000274386	0.000548772	0	0.000823158	346	0.00102606												91	7283	2	4
	347		2	0	1	7376	1	0.000271003	0	0.000135538	0.999729	0.000135538	0.000271076	347	0												2	0	1	7376
	348		0	0	7380	0	0	0	0	1	0	0	0	348	0.000201694												0	0	7380	0
	349		1	2	0	7377	0	0.000135501	0.000271039	0	0.999729	0	0.000271039	349	0.000201694												1	2	0	7377
	350		0	7379	0	1	0	0	0.999864	0	0.000135501	0	0.000135501	350	0.00121017												0	7379	0	1
	351		2	0	0	1	7377	0.000271003	0	0	0.000135538	0.999864	0.000135538	351	0												2	0	0	1
	352		1	63	0	7313	3	0.000135501	0.00853774	0	0.991056	0.000406559	0.0089443	352	0.0151271												1	63	0	7313
	353		0	0	7372	3	5	0	0	0.998916	0.000406504	0.000677507	0.00108401	353	0.00121017												0	0	7372	3
	354		147	0	7231	2	0	0.0199187	0	0.999723	0.00027651	0	0.00027651	354	0.000616903												147	0	7231	2
	355		0	0	0	7380	0	0	0	0	1	0	0	355	0												0	0	0	7380
	356		2	7377	0	1	0	0.000271003	0.999864	0	0.000135538	0	0.000135538	356	0.000201735												2	7377	0	1
	357		2	3	12	7361	2	0.000271003	0.000406614	0.00162646	0.997696	0.000271076	0.00230415	357	0.00282486												2	3	12	7361
	358		0	7379	0	1	0	0	0.999864	0	0.000135501	0	0.000135501	358	0												0	7379	0	1
	359		27	7351	0	0	2	0.00365854	0.999728	0	0	0.000271998	0.000271998	359	0												27	7351	0	0
	360		3	2	1	0	7374	0.000406504	0.000271113	0.000135556	0	0.999593	0.000406669	360	0												3	2	1	0
	361		0	0	7380	0	0	0	0	1	0	0	0	361	0.00040347												0	0	7380	0
	362		5	0	4	0	7371	0.000677507	0	0.000542373	0	0.999458	0.000542373	362	0.00100867												5	0	4	0
	363		0	0	0	7380	0	0	0	0	1	0	0	363	0.000201694												0	0	0	7380
	364		0	7378	1	1	0	0	0.999729	0.000135501	0.000135501	0	0.000271003	364	0.00161355												0	7378	1	1
	365		22	7353	1	0	4	0.00298103	0.99932	0.000135906	0	0.000543626	0.000679532	365	0.000202881												22	7353	1	0
	366		0	1	111	2	7266	0	0.000135501	0.0150407	0.000271003	0.984553	0.0154472	366	0.00221864												0	1	111	2
	367		0	0	2	3	7375	0	0	0.000271003	0.000406504	0.999322	0.000677507	367	0												0	0	2	3
	368		88	1	14	0	7277	0.0119241	0.000137137	0.00191991	0	0.997943	0.00205705	368	0.000816493												88	1	14	0
	369		2	7376	1	1	0	0.000271003	0.999729	0.000135538	0.000135538	0	0.000271076	369	0.000403551												2	7376	1	1
	370		0	0	7380	0	0	0	0	1	0	0	0	370	0												0	0	7380	0
	371		38	2	7337	1	2	0.00514905	0.000272405	0.999319	0.000136203	0.000272405	0.000681013	371	0.000202963												38	2	7337	1
	372		0	7082	1	1	296	0	0.959621	0.000135501	0.000135501	0.0401084	0.0403794	372	0.0437676												0	7082	1	1
	373		48	7318	1	13	0	0.00650407	0.998091	0.000136388	0.00177305	0	0.00190944	373	0.00142161												48	7318	1	13
	374		1	2	0	7377	0	0.000135501	0.000271039	0	0.999729	0	0.000271039	374	0.000201735												1	2	0	7377
	375		3	7376	0	1	0	0.000406504	0.999864	0	0.000135556	0	0.000135556	375	0.00322841												3	7376	0	1
	376		13	0	7366	0	1	0.00176152	0	0.999864	0	0.00013574	0.00013574	376	0.00121188												13	0	7366	0
	377		0	0	3	0	7377	0	0	0.000406504	0	0.999593	0.000406504	377	0.00100847												0	0	3	0
	378		14	1	2	0	7363	0.00189702	0.000135759	0.000271518	0	0.999593	0.000407277	378	0.000202224												14	1	2	0
	379		0	7378	0	1	1	0	0.999729	0	0.000135501	0.000135501	0.000271003	379	0.000201694												0	7378	0	1
	380		27	7349	1	0	3	0.00365854	0.999456	0.000135999	0	0.000407997	0.000543996	380	0.0024262												27	7349	1	0
	381		2	0	7378	0	0	0.000271003	0	1	0	0	0	381	0.00040347												2	0	7378	0
	382		3	7376	0	1	0	0.000406504	0.999864	0	0.000135556	0	0.000135556	382	0.000403633												3	7376	0	1
	383		5	0	7368	0	7	0.000677507	0	0.999051	0	0.000949153	0.000949153	383	0.00100949												5	0	7368	0
	384		1	0	0	0	7379	0.000135501	0	0	0	1	0	384	0.000201694												1	0	0	0
	385		0	7380	0	0	0	0	1	0	0	0	0	385	0												0	7380	0	0
	386		10	7370	0	0	0	0.00135501	1	0	0	0	0	386	0												10	7370	0	0
	387		1	0	7376	0	3	0.000135501	0	0.999593	0	0.000406559	0.000406559	387	0												1	0	7376	0
	388		3	1	2	1	7373	0.000406504	0.000135556	0.000271113	0.000135556	0.999458	0.000542226	388	0												3	1	2	1
	389		0	0	0	7380	0	0	0	0	1	0	0	389	0.000403388												0	0	0	7380
	390		0	0	0	7380	0	0	0	0	1	0	0	390	0.000201694												0	0	0	7380
	391		2	0	0	7378	0	0.000271003	0	0	1	0	0	391	0												2	0	0	7378
	392		276	2	1	7101	0	0.0373984	0.000281532	0.000140766	0.999578	0	0.000422297	392	0.000210571												276	2	1	7101
	393		2	7375	0	2	1	0.000271003	0.999593	0	0.000271076	0.000135538	0.000406614	393	0.00040347												2	7375	0	2
	394		2	2	0	0	7376	0.000271003	0.000271076	0	0	0.999729	0.000271076	394	0.00040347												2	2	0	0
	395		3	7376	0	1	0	0.000406504	0.999864	0	0.000135556	0	0.000135556	395	0.000201776												3	7376	0	1
	396		0	0	7380	0	0	0	0	1	0	0	0	396	0.00181525												0	0	7380	0
	397		1	0	7378	1	0	0.000135501	0	0.999864	0.00013552	0	0.00013552	397	0												1	0	7378	1
	398		102	0	7274	1	3	0.0138211	0	0.99945	0.0001374	0.000412201	0.000549602	398	0.000409165												102	0	7274	1
	399		1	4	2	0	7373	0.000135501	0.000542079	0.000271039	0	0.999187	0.000813118	399	0.000605083												1	4	2	0
	400		1	7375	0	2	2	0.000135501	0.999458	0	0.000271039	0.000271039	0.000542079	400	0.000403388												1	7375	0	2
	401		1	7377	2	0	0	0.000135501	0.999729	0.000271039	0	0	0.000271039	401	0												1	7377	2	0
	402		51	7326	2	1	0	0.00691057	0.999591	0.000272889	0.000136444	0	0.000409333	402	0.000406752												51	7326	2	1
	403		5	3	7371	1	0	0.000677507	0.00040678	0.999458	0.000135593	0	0.000542373	403	0.000403388												5	3	7371	1
	404		1	7377	2	0	0	0.000135501	0.999729	0.000271039	0	0	0.000271039	404	0.000201694												1	7377	2	0
	405		46	7333	0	1	0	0.00623306	0.999864	0	0.000136351	0	0.000136351	405	0.00304136												46	7333	0	1
	406		4	1	1	7374	0	0.000542005	0.000135575	0.000135575	0.999729	0	0.00027115	406	0												4	1	1	7374
	407		1	7378	0	1	0	0.000135501	0.999864	0	0.00013552	0	0.00013552	407	0												1	7378	0	1
	408		27	7309	0	43	1	0.00365854	0.994016	0	0.00584795	0.000135999	0.00598395	408	0.0123532												27	7309	0	43
	409		5	1	0	1	7373	0.000677507	0.000135593	0	0.000135593	0.999729	0.000271186	409	0.00423985												5	1	0	1
	410		3	2	0	7374	1	0.000406504	0.000271113	0	0.999593	0.000135556	0.000406669	410	0												3	2	0	7374
	411		2	0	7365	3	10	0.000271003	0	0.998238	0.000406614	0.00135538	0.001762	411	0.00181525												2	0	7365	3
	412		36	0	7343	0	1	0.00487805	0	0.999864	0	0.000136166	0.000136166	412	0.000202758												36	0	7343	0
	413		1	1	0	1	7377	0.000135501	0.00013552	0	0.00013552	0.999729	0.000271039	413	0.001413												1	1	0	1
	414		1	7314	0	63	2	0.000135501	0.991191	0	0.00853774	0.000271039	0.00880878	414	0.0203752												1	7314	0	63
	415		15	7363	0	0	2	0.00203252	0.999728	0	0	0.000271555	0.000271555	415	0												15	7363	0	0
	416		1	1	1	0	7377	0.000135501	0.00013552	0.00013552	0	0.999729	0.000271039	416	0.000403551												1	1	1	0
	417		13	7126	239	0	2	0.00176152	0.967287	0.032442	0	0.000271481	0.0327135	417	0.0553759												13	7126	239	0
	418		63	197	11	7109	0	0.00853659	0.0269236	0.00150335	0.971573	0	0.028427	418	0.0505766												63	197	11	7109
	419		0	7341	1	38	0	0	0.994715	0.000135501	0.00514905	0	0.00528455	419	0.00988302												0	7341	1	38
	420		0	7368	1	11	0	0	0.998374	0.000135501	0.00149051	0	0.00162602	420	0.0034288												0	7368	1	11
	421		134	6985	2	14	245	0.0181572	0.96398	0.000276014	0.0019321	0.0338118	0.0360199	421	0.0296357												134	6985	2	14
	422		3	39	0	6679	659	0.000406504	0.0052867	0	0.905382	0.0893317	0.0946184	422	0.164381												3	39	0	6679
	423		155	306	0	6876	43	0.0210027	0.0423529	0	0.951696	0.00595156	0.0483045	423	0.0820896												155	306	0	6876
	424		2	7366	1	3	8	0.000271003	0.998374	0.000135538	0.000406614	0.0010843	0.00162646	424	0.00201694												2	7366	1	3
	425		4	12	152	7211	1	0.000542005	0.0016269	0.0206074	0.97763	0.000135575	0.0223698	425	0.0328894												4	12	152	7211
	426		275	137	2	6824	142	0.0372629	0.0192822	0.000281492	0.96045	0.0199859	0.0395496	426	0.0560629												275	137	2	6824
	427		0	7367	1	3	9	0	0.998238	0.000135501	0.000406504	0.00121951	0.00176152	427	0.00423558												0	7367	1	3
	428		0	7377	1	2	0	0	0.999593	0.000135501	0.000271003	0	0.000406504	428	0.00342949												0	7377	1	2
	429		0	7377	1	2	0	0	0.999593	0.000135501	0.000271003	0	0.000406504	429	0.00343088												0	7377	1	2
	430		1	7375	0	3	1	0.000135501	0.999458	0	0.000406559	0.00013552	0.000542079	430	0.00343019												1	7375	0	3
	431		329	7045	0	6	0	0.0445799	0.999149	0	0.000850943	0	0.000850943	431	0.00278492												329	7045	0	6
	432		0	5	0	7375	0	0	0.000677507	0	0.999322	0	0.000677507	432	0.000605083												0	5	0	7375
	433		29	0	1	7350	0	0.00392954	0	0.000136036	0.999864	0	0.000136036	433	0												29	0	1	7350
	434		5	0	7373	0	2	0.000677507	0	0.999729	0	0.000271186	0.000271186	434	0												5	0	7373	0
	435		1	0	0	0	7379	0.000135501	0	0	0	1	0	435	0												1	0	0	0
	436		7	7373	0	0	0	0.000948509	1	0	0	0	0	436	0												7	7373	0	0
	437		2	0	0	0	7378	0.000271003	0	0	0	1	0	437	0												2	0	0	0
	438		3	7377	0	0	0	0.000406504	1	0	0	0	0	438	0												3	7377	0	0
	439		3	1	1	7374	1	0.000406504	0.000135556	0.000135556	0.999593	0.000135556	0.000406669	439	0												3	1	1	7374
	440		3	0	7373	1	3	0.000406504	0	0.999458	0.000135556	0.000406669	0.000542226	440	0.00121017												3	0	7373	1
	441		6	7226	1	1	146	0.000813008	0.979929	0.000135612	0.000135612	0.0197993	0.0200705	441	0.0211779												6	7226	1	1
	442		9	2	7309	0	60	0.00121951	0.000271334	0.991589	0	0.00814001	0.00841134	442	0.0119216												9	2	7309	0
	443		0	0	3	0	7377	0	0	0.000406504	0	0.999593	0.000406504	443	0.000201694												0	0	3	0
	444		4	7370	0	6	0	0.000542005	0.999187	0	0.000813449	0	0.000813449	444	0.00141243												4	7370	0	6
	445		7	1	0	7372	0	0.000948509	0.00013563	0	0.999864	0	0.00013563	445	0.000201857												7	1	0	7372
	446		1	7378	1	0	0	0.000135501	0.999864	0.00013552	0	0	0.00013552	446	0.00100908												1	7378	1	0
	447		3	0	0	7377	0	0.000406504	0	0	1	0	0	447	0.00121065												3	0	0	7377
	448		0	1	7378	1	0	0	0.000135501	0.999729	0.000135501	0	0.000271003	448	0.000201694												0	1	7378	1
	449		0	0	3	1	7376	0	0	0.000406504	0.000135501	0.999458	0.000542005	449	0.000605083												0	0	3	1
	450		52	0	3	0	7325	0.00704607	0	0.000409389	0	0.999591	0.000409389	450	0.00121926												52	0	3	0
	451		1	0	0	7379	0	0.000135501	0	0	1	0	0	451	0.000403388												1	0	0	7379
	452		0	7379	0	1	0	0	0.999864	0	0.000135501	0	0.000135501	452	0.000605083												0	7379	0	1
	453		0	7380	0	0	0	0	1	0	0	0	0	453	0.000201694												0	7380	0	0
	454		1	7378	0	0	1	0.000135501	0.999864	0	0	0.00013552	0.00013552	454	0.00201694												1	7378	0	0
	455		319	7056	1	0	4	0.0432249	0.999292	0.000141623	0	0.000566492	0.000708115	455	0.000212134												319	7056	1	0
	456		3	1	3	0	7373	0.000406504	0.000135556	0.000406669	0	0.999458	0.000542226	456	0.000201776												3	1	3	0
	457		2	0	7377	0	1	0.000271003	0	0.999864	0	0.000135538	0.000135538	457	0.00383683												2	0	7377	0
	458		0	1	2	0	7377	0	0.000135501	0.000271003	0	0.999593	0.000406504	458	0.000605083												0	1	2	0
	459		25	0	0	1	7354	0.00338753	0	0	0.000135962	0.999864	0.000135962	459	0.00141959												25	0	0	1
	460		0	1	0	7379	0	0	0.000135501	0	0.999864	0	0.000135501	460	0.00141186												0	1	0	7379
	461		0	1	7374	0	5	0	0.000135501	0.999187	0	0.000677507	0.000813008	461	0.00181525												0	1	7374	0
	462		0	7374	3	3	0	0	0.999187	0.000406504	0.000406504	0	0.000813008	462	0.000201694												0	7374	3	3
	463		45	6484	2	10	839	0.00609756	0.883981	0.000272665	0.00136333	0.114383	0.116019	463	0.153909												45	6484	2	10
	464		0	0	0	7362	18	0	0	0	0.997561	0.00243902	0.00243902	464	0.00221864												0	0	0	7362
	465		0	0	0	7380	0	0	0	0	1	0	0	465	0.00040347												0	0	0	7380
	466		85	0	0	7295	0	0.0115176	0	0	1	0	0	466	0.000815661												85	0	0	7295
	467		0	0	0	0	7380	0	0	0	0	1	0	467	0												0	0	0	0
	468		2	7377	0	1	0	0.000271003	0.999864	0	0.000135538	0	0.000135538	468	0.000201694												2	7377	0	1
	469		1	0	7377	1	1	0.000135501	0	0.999729	0.00013552	0.00013552	0.000271039	469	0												1	0	7377	1
	470		0	1	0	7379	0	0	0.000135501	0	0.999864	0	0.000135501	470	0.000201694												0	1	0	7379
	471		24	2	0	7354	0	0.00325203	0.000271887	0	0.999728	0	0.000271887	471	0												24	2	0	7354
	472		1	7378	0	1	0	0.000135501	0.999864	0	0.00013552	0	0.00013552	472	0												1	7378	0	1
	473		6	0	1	7373	0	0.000813008	0	0.000135612	0.999864	0	0.000135612	473	0												6	0	1	7373
	474		0	0	0	0	7380	0	0	0	0	1	0	474	0												0	0	0	0
	475		0	7380	0	0	0	0	1	0	0	0	0	475	0.000201735												0	7380	0	0
	476		17	0	7361	0	2	0.00230352	0	0.999728	0	0.000271628	0.000271628	476	0.00101174												17	0	7361	0
	477		5	0	0	0	7375	0.000677507	0	0	0	1	0	477	0.00181745												5	0	0	0
	478		1	0	7379	0	0	0.000135501	0	1	0	0	0	478	0												1	0	7379	0
	479		2	8	0	7370	0	0.000271003	0.0010843	0	0.998916	0	0.0010843	479	0.00121041												2	8	0	7370
	480		1	0	1	0	7378	0.000135501	0	0.00013552	0	0.999864	0.00013552	480	0.00342949												1	0	1	0
	481		1	7379	0	0	0	0.000135501	1	0	0	0	0	481	0.000201776												1	7379	0	0
	482		2	1	0	7376	1	0.000271003	0.000135538	0	0.999729	0.000135538	0.000271076	482	0.00181598												2	1	0	7376
	483		1	0	1	0	7378	0.000135501	0	0.00013552	0	0.999864	0.00013552	483	0												1	0	1	0
	484		3	7375	1	1	0	0.000406504	0.999729	0.000135556	0.000135556	0	0.000271113	484	0.00040347												3	7375	1	1
	485		8	0	0	7372	0	0.00108401	0	0	1	0	0	485	0.000201816												8	0	0	7372
	486		1	0	0	0	7379	0.000135501	0	0	0	1	0	486	0.000201857												1	0	0	0
	487		0	0	7380	0	0	0	0	1	0	0	0	487	0												0	0	7380	0
	488		1	0	5	1	7373	0.000135501	0	0.000677599	0.00013552	0.999187	0.000813118	488	0.00585149												1	0	5	1
	489		0	1	1	7378	0	0	0.000135501	0.000135501	0.999729	0	0.000271003	489	0.000201735												0	1	1	7378
	490		1	7378	1	0	0	0.000135501	0.999864	0.00013552	0	0	0.00013552	490	0.00181671												1	7378	1	0
	491		3	1	0	7376	0	0.000406504	0.000135556	0	0.999864	0	0.000135556	491	0.000605083												3	1	0	7376
	492		0	7378	0	2	0	0	0.999729	0	0.000271003	0	0.000271003	492	0.00161355												0	7378	0	2
	493		10	7367	0	2	1	0.00135501	0.999593	0	0.00027137	0.000135685	0.000407056	493	0.000403796												10	7367	0	2
	494		0	2	1	7376	1	0	0.000271003	0.000135501	0.999458	0.000135501	0.000542005	494	0.000605083												0	2	1	7376
	495		1	0	1	7378	0	0.000135501	0	0.00013552	0.999864	0	0.00013552	495	0												1	0	1	7378
	496		115	3	0	7262	0	0.0155827	0.000412939	0	0.999587	0	0.000412939	496	0.000615637												115	3	0	7262
	497		4	0	0	0	7376	0.000542005	0	0	0	1	0	497	0.000605327												4	0	0	0
	498		0	7380	0	0	0	0	1	0	0	0	0	498	0												0	7380	0	0
	499		20	7360	0	0	0	0.00271003	1	0	0	0	0	499	0.00121408												20	7360	0	0
	500		3	0	7368	0	9	0.000406504	0	0.99878	0	0.00122001	0.00122001	500	0.00181671												3	0	7368	0
	501		0	0	6	7374	0	0	0	0.000813008	0.999187	0	0.000813008	501	0.00342949												0	0	6	7374
	502		0	0	7370	6	4	0	0	0.998645	0.000813008	0.000542005	0.00135501	502	0.00383219												0	0	7370	6
	503		0	0	7380	0	0	0	0	1	0	0	0	503	0.000201694												0	0	7380	0
	504		210	0	7163	1	6	0.0284553	0	0.999024	0.00013947	0.00083682	0.00097629	504	0.00250941												210	0	7163	1
	505		0	1	3	1	7375	0	0.000135501	0.000406504	0.000135501	0.999322	0.000677507	505	0.000806777												0	1	3	1
	506		0	0	1	2	7377	0	0	0.000135501	0.000271003	0.999593	0.000406504	506	0.00141214												0	0	1	2
	507		34	0	369	0	6977	0.00460705	0	0.0502314	0	0.949769	0.0502314	507	0.0651248												34	0	369	0
	508		1	7377	2	0	0	0.000135501	0.999729	0.000271039	0	0	0.000271039	508	0												1	7377	2	0
	509		0	0	7380	0	0	0	0	1	0	0	0	509	0.000201735												0	0	7380	0
	510		0	7380	0	0	0	0	1	0	0	0	0	510	0.00141186												0	7380	0	0
	511		0	1	0	0	7379	0	0.000135501	0	0	0.999864	0.000135501	511	0.00504439												0	1	0	0
	512		0	1	2	7377	0	0	0.000135501	0.000271003	0.999593	0	0.000406504	512	0.000201694												0	1	2	7377
	513		48	19	1	7311	1	0.00650407	0.00259138	0.000136388	0.997136	0.000136388	0.00286416	513	0.00223668				442	C>U							48	19	1	7311
	514		2	1	7377	0	0	0.000271003	0.000135538	0.999864	0	0	0.000135538	514	0.000201694				515	A>G							2	1	7377	0
	515		0	7340	1	39	0	0	0.99458	0.000135501	0.00528455	0	0.00542005	515	0.00625252				548	A>C							0	7340	1	39
	516		0	7379	0	1	0	0	0.999864	0	0.000135501	0	0.000135501	516	0.000201694												0	7379	0	1
	517		22	7351	0	7	0	0.00298103	0.999049	0	0.000951345	0	0.000951345	517	0.000202511												22	7351	0	7
	518		0	17	0	7360	3	0	0.00230352	0	0.99729	0.000406504	0.00271003	518	0.00121017												0	17	0	7360
	519		0	0	0	7380	0	0	0	0	1	0	0	519	0.000403388												0	0	0	7380
	520		5	0	0	7374	1	0.000677507	0	0	0.999864	0.000135593	0.000135593	520	0.000201776												5	0	0	7374
	521		479	0	0	6898	3	0.0649051	0	0	0.999565	0.00043472	0.00043472	521	0.000873553												479	0	0	6898
	522		2	2	0	0	7376	0.000271003	0.000271076	0	0	0.999729	0.000271076	522	0												2	2	0	0
	523		3	7377	0	0	0	0.000406504	1	0	0	0	0	523	0.000605205												3	7377	0	0
	524		3	1	7376	0	0	0.000406504	0.000135556	0.999864	0	0	0.000135556	524	0.00484164												3	1	7376	0
	525		1	7377	2	0	0	0.000135501	0.999729	0.000271039	0	0	0.000271039	525	0.000201776												1	7377	2	0
	526		1	0	0	7378	1	0.000135501	0	0	0.999864	0.00013552	0.00013552	526	0												1	0	0	7378
	527		0	0	2	0	7378	0	0	0.000271003	0	0.999729	0.000271003	527	0.000605083												0	0	2	0
	528		7	1	0	0	7372	0.000948509	0.00013563	0	0	0.999864	0.00013563	528	0.00161714												7	1	0	0
	529		4	7372	0	0	4	0.000542005	0.999458	0	0	0.000542299	0.000542299	529	0.000403633												4	7372	0	0
	530		0	2	1	0	7377	0	0.000271003	0.000135501	0	0.999593	0.000406504	530	0.00080694												0	2	1	0
	531		27	0	0	3	7350	0.00365854	0	0	0.000407997	0.999592	0.000407997	531	0.000607165												27	0	0	3
	532		1	0	0	7378	1	0.000135501	0	0	0.999864	0.00013552	0.00013552	532	0.000403551												1	0	0	7378
	533		5	0	0	1	7374	0.000677507	0	0	0.000135593	0.999864	0.000135593	533	0.00443817												5	0	0	1
	534		3	0	0	7374	3	0.000406504	0	0	0.999593	0.000406669	0.000406669	534	0.000201816												3	0	0	7374
	535		6	0	150	0	7224	0.000813008	0	0.0203417	0	0.979658	0.0203417	535	0.0284504												6	0	150	0
	536		2	7378	0	0	0	0.000271003	1	0	0	0	0	536	0												2	7378	0	0
	537		5	0	7375	0	0	0.000677507	0	1	0	0	0	537	0												5	0	7375	0
	538		2	0	1	0	7377	0.000271003	0	0.000135538	0	0.999864	0.000135538	538	0.000201776												2	0	1	0
	539		0	7379	0	0	1	0	0.999864	0	0	0.000135501	0.000135501	539	0.00201694												0	7379	0	0
	540		0	7380	0	0	0	0	1	0	0	0	0	540	0.000201694												0	7380	0	0
	541		0	7379	0	1	0	0	0.999864	0	0.000135501	0	0.000135501	541	0.000605327												0	7379	0	1
	542		206	7163	0	0	11	0.0279133	0.998467	0	0	0.00153331	0.00153331	542	0.00062422												206	7163	0	0
	543		0	7	1	0	7372	0	0.000948509	0.000135501	0	0.998916	0.00108401	543	0.00161355												0	7	1	0
	544		31	9	2	1	7337	0.00420054	0.00122466	0.000272146	0.000136073	0.998367	0.00163288	544	0.00161911												31	9	2	1
	545		1	7366	0	0	13	0.000135501	0.998238	0	0	0.00176176	0.00176176	545	0.00161355												1	7366	0	0
	546		0	7377	1	1	1	0	0.999593	0.000135501	0.000135501	0.000135501	0.000406504	546	0.000201694												0	7377	1	1
	547		20	7358	2	0	0	0.00271003	0.999728	0.000271739	0	0	0.000271739	547	0.00182039												20	7358	2	0
	548		14	5879	1486	1	0	0.00189702	0.798127	0.201738	0.000135759	0	0.201873	548	0.285541												14	5879	1486	1
	549		759	6615	3	2	1	0.102846	0.999094	0.000453104	0.000302069	0.000151035	0.000906208	549	0.00330033												759	6615	3	2
	550		0	2	0	1	7377	0	0.000271003	0	0.000135501	0.999593	0.000406504	550	0.000806777												0	2	0	1
	551		26	0	0	1	7353	0.00352304	0	0	0.00013598	0.999864	0.00013598	551	0.000202184												26	0	0	1
	552		0	0	0	7380	0	0	0	0	1	0	0	552	0												0	0	0	7380
	553		1	7378	0	1	0	0.000135501	0.999864	0	0.00013552	0	0.00013552	553	0.000807265												1	7378	0	1
	554		0	1	1	0	7378	0	0.000135501	0.000135501	0	0.999729	0.000271003	554	0.000403551												0	1	1	0
	555		10	1	1	0	7368	0.00135501	0.000135685	0.000135685	0	0.999729	0.00027137	555	0.000202593												10	1	1	0
	556		1	7374	0	2	3	0.000135501	0.999322	0	0.000271039	0.000406559	0.000677599	556	0.000201776												1	7374	0	2
	557		0	4	0	7376	0	0	0.000542005	0	0.999458	0	0.000542005	557	0.000201694												0	4	0	7376
	558		0	0	1	7379	0	0	0	0.000135501	0.999864	0	0.000135501	558	0												0	0	1	7379
	559		146	8	0	7226	0	0.0197832	0.00110589	0	0.998894	0	0.00110589	559	0.000206313												146	8	0	7226
	560		4	7371	0	5	0	0.000542005	0.999322	0	0.000677874	0	0.000677874	560	0.00080694												4	7371	0	5
	561		1	2	0	7376	1	0.000135501	0.000271039	0	0.999593	0.00013552	0.000406559	561	0.000605083												1	2	0	7376
	562		34	4	0	7342	0	0.00460705	0.000544514	0	0.999455	0	0.000544514	562	0.000203128												34	4	0	7342
	563		1	7373	0	6	0	0.000135501	0.999187	0	0.000813118	0	0.000813118	563	0.000201694												1	7373	0	6
	564		0	7379	0	1	0	0	0.999864	0	0.000135501	0	0.000135501	564	0												0	7379	0	1
	565		4	7374	0	0	2	0.000542005	0.999729	0	0	0.00027115	0.00027115	565	0.00322906												4	7374	0	0
	566		292	6910	4	1	173	0.0395664	0.974887	0.000564334	0.000141084	0.0244074	0.0251129	566	0.0288747												292	6910	4	1
	567		0	2	7377	0	1	0	0.000271003	0.999593	0	0.000135501	0.000406504	567	0.000605083												0	2	7377	0
	568		45	0	7333	0	2	0.00609756	0	0.999727	0	0.000272665	0.000272665	568	0.000203169												45	0	7333	0
	569		2	0	2	0	7376	0.000271003	0	0.000271076	0	0.999729	0.000271076	569	0												2	0	2	0
	570		0	0	7379	0	1	0	0	0.999864	0	0.000135501	0.000135501	570	0												0	0	7379	0
	571		0	7373	4	3	0	0	0.999051	0.000542005	0.000406504	0	0.000948509	571	0.00161355												0	7373	4	3
	572		5	7051	0	199	125	0.000677507	0.956068	0	0.0269831	0.0169492	0.0439322	572	0.049445				572	A>U							5	7051	0	199
	573		8	6722	574	2	74	0.00108401	0.911829	0.0778622	0.000271297	0.010038	0.0881715	573	0.128407				574	A>U							8	6722	574	2
	574		354	6515	2	1	508	0.0479675	0.92727	0.000284657	0.000142328	0.0723029	0.0727299	574	0.0896226				642	N							354	6515	2	1
	575		1	1	0	0	7378	0.000135501	0.00013552	0	0	0.999864	0.00013552	575	0.00564972												1	1	0	0
	576		2	0	0	7376	2	0.000271003	0	0	0.999729	0.000271076	0.000271076	576	0.000605083												2	0	0	7376
	577		0	7376	1	3	0	0	0.999458	0.000135501	0.000406504	0	0.000542005	577	0.000403388												0	7376	1	3
	578		1	7270	0	0	109	0.000135501	0.985228	0	0	0.0147716	0.0147716	578	0.0119												1	7270	0	0
	579		161	7214	1	3	1	0.0218157	0.999307	0.000138523	0.00041557	0.000138523	0.000692617	579	0.00226384												161	7214	1	3
	580		0	4	7373	1	2	0	0.000542005	0.999051	0.000135501	0.000271003	0.000948509	580	0.000201694												0	4	7373	1
	581		59	5	7315	1	0	0.00799458	0.000682967	0.99918	0.000136593	0	0.00081956	581	0												59	5	7315	1
	582		0	7380	0	0	0	0	1	0	0	0	0	582	0.000201694												0	7380	0	0
	583		38	7336	3	0	3	0.00514905	0.999183	0.000408608	0	0.000408608	0.000817216	583	0.000810373												38	7336	3	0
	584		1	1	7378	0	0	0.000135501	0.00013552	0.999864	0	0	0.00013552	584	0.000605083												1	1	7378	0
	585		0	7379	1	0	0	0	0.999864	0.000135501	0	0	0.000135501	585	0.00121017												0	7379	1	0
	586		17	7362	1	0	0	0.00230352	0.999864	0.000135814	0	0	0.000135814	586	0.000606061												17	7362	1	0
	587		1	1	2	0	7376	0.000135501	0.00013552	0.000271039	0	0.999593	0.000406559	587	0												1	1	2	0
	588		0	1	0	7379	0	0	0.000135501	0	0.999864	0	0.000135501	588	0												0	1	0	7379
	589		63	14	1	7301	1	0.00853659	0.00191335	0.000136668	0.997813	0.000136668	0.00218669	589	0.00305437												63	14	1	7301
	590		0	0	7379	0	1	0	0	0.999864	0	0.000135501	0.000135501	590	0.000806777												0	0	7379	0
	591		0	7380	0	0	0	0	1	0	0	0	0	591	0.00524405												0	7380	0	0
	592		30	7346	0	0	4	0.00406504	0.999456	0	0	0.000544218	0.000544218	592	0.00223033												30	7346	0	0
	593		0	2	1	1	7376	0	0.000271003	0.000135501	0.000135501	0.999458	0.000542005	593	0.000605205												0	2	1	1
	594		0	0	2	1	7377	0	0	0.000271003	0.000135501	0.999593	0.000406504	594	0.000201694												0	0	2	1
	595		0	0	1	0	7379	0	0	0.000135501	0	0.999864	0.000135501	595	0.000403551												0	0	1	0
	596		175	1	6	0	7198	0.0237127	0.000138793	0.000832755	0	0.999028	0.000971548	596	0												175	1	6	0
	597		0	7379	1	0	0	0	0.999864	0.000135501	0	0	0.000135501	597	0.000403388												0	7379	1	0
	598		3	0	0	7377	0	0.000406504	0	0	1	0	0	598	0												3	0	0	7377
	599		0	7380	0	0	0	0	1	0	0	0	0	599	0.00181525												0	7380	0	0
	600		0	7378	0	2	0	0	0.999729	0	0.000271003	0	0.000271003	600	0.000403388												0	7378	0	2
	601		94	7284	0	2	0	0.0127371	0.999726	0	0.000274499	0	0.000274499	601	0.000817996												94	7284	0	2
	602		1	4	0	7375	0	0.000135501	0.000542079	0	0.999458	0	0.000542079	602	0.000605083												1	4	0	7375
	603		0	7379	0	1	0	0	0.999864	0	0.000135501	0	0.000135501	603	0.000201694												0	7379	0	1
	604		42	7332	2	2	2	0.00569106	0.999182	0.000272554	0.000272554	0.000272554	0.000817661	604	0.00101564												42	7332	2	2
	605		1	1	1	0	7377	0.000135501	0.00013552	0.00013552	0	0.999729	0.000271039	605	0.000201694												1	1	1	0
	606		0	0	7379	0	1	0	0	0.999864	0	0.000135501	0.000135501	606	0.000201694												0	0	7379	0
	607		3	7377	0	0	0	0.000406504	1	0	0	0	0	607	0.00363269												3	7377	0	0
	608		1	4	0	7375	0	0.000135501	0.000542079	0	0.999458	0	0.000542079	608	0.00282429												1	4	0	7375
	609		2	2	4	0	7372	0.000271003	0.000271076	0.000542152	0	0.999187	0.000813229	609	0.00080694												2	2	4	0
	610		2	7309	65	1	3	0.000271003	0.990648	0.00880998	0.000135538	0.000406614	0.00935213	610	0.00443727												2	7309	65	1
	611		1	7060	5	314	0	0.000135501	0.956769	0.000677599	0.0425532	0	0.0432308	611	0.0369398												1	7060	5	314
	612		2	7369	3	5	1	0.000271003	0.99878	0.000406614	0.00067769	0.000135538	0.00121984	612	0.00100908												2	7369	3	5
	613		17	7078	2	2	281	0.00230352	0.961293	0.000271628	0.000271628	0.0381638	0.038707	613	0.0526103												17	7078	2	2
	614		475	6491	4	365	45	0.0643631	0.940043	0.00057929	0.0528602	0.00651702	0.0599566	614	0.101507												475	6491	4	365
			5786	1471	4	119	0																				5786	1471	4	119
	615		0	16	5	2	7357	0	0.00216802	0.000677507	0.000271003	0.996883	0.00311653	615	0.00322711												0	16	5	2
	616		25	0	1	1	7353	0.00338753	0	0.000135962	0.000135962	0.999728	0.000271924	616	0.0020284												25	0	1	1
	617		3	0	7375	0	2	0.000406504	0	0.999729	0	0.000271113	0.000271113	617	0.00302725												3	0	7375	0
	618		2	7363	0	15	0	0.000271003	0.997967	0	0.00203307	0	0.00203307	618	0.00181671												2	7363	0	15
	619		37	339	6516	5	483	0.00501355	0.0461664	0.887376	0.000680921	0.0657769	0.112624	619	0.116251												37	339	6516	5
	620		1	7207	45	122	5	0.000135501	0.976691	0.00609839	0.0165334	0.000677599	0.0233094	620	0.0201694												1	7207	45	122
	621		53	7306	1	3	17	0.00718157	0.997134	0.000136482	0.000409445	0.00232019	0.00286611	621	0.0146401												53	7306	1	3
	622		3	0	7377	0	0	0.000406504	0	1	0	0	0	622	0.00464365												3	0	7377	0
	623		5	348	0	7027	0	0.000677507	0.0471864	0	0.952814	0	0.0471864	623	0.0478305												5	348	0	7027
	624		2	0	7377	0	1	0.000271003	0	0.999864	0	0.000135538	0.000135538	624	0.00262308												2	0	7377	0
	625		6	40	0	7333	1	0.000813008	0.00542446	0	0.99444	0.000135612	0.00556008	625	0.0115059												6	40	0	7333
	626		1	0	1	1	7377	0.000135501	0	0.00013552	0.00013552	0.999729	0.000271039	626	0.000605083												25	1	1	0
	627	T	25	1	1	0	7353	0.00338753	0.000135962	0.000135962	0	0.999728	0.000271924	627	0.00101133												0	7380	0	0
	628	A	0	7380	0	0	0	0	1	0	0	0	0	628	0.000403388												17	7362	0	0
	629	A	17	7362	0	0	1	0.00230352	0.999864	0	0	0.000135814	0.000135814	629	0.00101194												0	0	0	0
	630	T	0	0	0	0	7380	0	0	0	0	1	0	630	0.000403633												4	7375	0	1
	631	A	4	7375	0	1	0	0.000542005	0.999864	0	0.000135575	0	0.000135575	631	0.00141243												3	0	7364	0
	632	C	3	0	7364	0	13	0.000406504	0	0.998238	0	0.00176223	0.00176223	632	0.00545234												5	0	0	7375
	633	G	5	0	0	7375	0	0.000677507	0	0	1	0	0	633	0												3	7375	1	1
	634	A	3	7375	1	1	0	0.000406504	0.999729	0.000135556	0.000135556	0	0.000271113	634	0.000201735												10	1	7367	0
	635	C	10	1	7367	0	2	0.00135501	0.000135685	0.999593	0	0.00027137	0.000407056	635	0.000201979												3	0	2	1
	636	T	3	0	2	1	7374	0.000406504	0	0.000271113	0.000135556	0.999593	0.000406669	636	0.000201776												1	0	7379	0
	637	C	1	0	7379	0	0	0.000135501	0	1	0	0	0	637	0												3	7374	1	2
	638	A	3	7374	1	2	0	0.000406504	0.999593	0.000135556	0.000271113	0	0.000406669	638	0												2	0	7362	15
	639	C	2	0	7362	15	1	0.000271003	0	0.997831	0.00203307	0.000135538	0.00216861	639	0.00100847												2	0	0	1
	640	T	2	0	0	1	7377	0.000271003	0	0	0.000135538	0.999864	0.000135538	640	0												2	7366	0	11
	641	A	2	7366	0	11	1	0.000271003	0.998374	0	0.00149092	0.000135538	0.00162646	641	0.00100867												37	579	6653	5
	642	T	37	579	6653	5	106	0.00501355	0.0788506	0.906033	0.000680921	0.0144355	0.985564	642	0.997169												5	7314	11	1
	643	A	5	7314	11	1	49	0.000677507	0.991729	0.00149153	0.000135593	0.00664407	0.00827119	643	0.00242033												0	38	0	7342
	644	G	0	38	0	7342	0	0	0.00514905	0	0.994851	0	0.00514905	644	0.00302602												0	0	2	7377
	645	G	0	0	2	7377	1	0	0	0.000271003	0.999593	0.000135501	0.000406504	645	0.00080694												186	6	1	7187
	646	G	186	6	1	7187	0	0.0252033	0.000834028	0.000139005	0.999027	0	0.000973033	646	0.00397074												2	7374	0	4
	647		2	7374	0	4	0	0.000271003	0.999458	0	0.000542152	0	0.000542152	647	0.001413												5	0	7374	0
	648		5	0	7374	0	1	0.000677507	0	0.999864	0	0.000135593	0.000135593	648	0.00383606				651	G>A							6	0	0	7374
	649		6	0	0	7374	0	0.000813008	0	0	1	0	0	649	0.000807265				652	T>C							4	1	7338	1
	650		4	1	7338	1	36	0.000542005	0.000135575	0.994848	0.000135575	0.00488069	0.00515184	650	0.00867635												7	290	24	7058
	651		7	290	24	7058	1	0.000948509	0.0393327	0.00325512	0.957277	0.00013563	0.0427235	651	0.0547585												2	2	785	1
	652		2	2	785	1	6590	0.000271003	0.000271076	0.106397	0.000135538	0.893196	0.106804	652	0.0880097												0	7377	1	2
	653		0	7377	1	2	0	0	0.999593	0.000135501	0.000271003	0	0.000406504	653	0.000201816												2	6	0	7370
	654		2	6	0	7370	2	0.000271003	0.000813229	0	0.998916	0.000271076	0.0010843	654	0.00504745												8	0	3	0
	655		8	0	3	0	7369	0.00108401	0	0.000406945	0	0.999593	0.000406945	655	0.000807265												2	0	0	7377
	656		2	0	0	7377	1	0.000271003	0	0	0.999864	0.000135538	0.000135538	656	0.000606061												0	7358	0	21
	657		0	7358	0	21	1	0	0.997019	0	0.00284553	0.000135501	0.00298103	657	0.00524405												34	7331	1	8
	658		34	7331	1	8	6	0.00460705	0.997958	0.000136129	0.00108903	0.000816771	0.00204193	658	0.00162042												6	138	1	0
	659		6	138	1	0	7235	0.000813008	0.0187144	0.000135612	0	0.98115	0.01885	659	0.0302786												3	267	3	1
	660		3	267	3	1	7106	0.000406504	0.0361936	0.000406669	0.000135556	0.963264	0.0367358	660	0.0272397												5	2	664	3
	661		5	2	664	3	6706	0.000677507	0.000271186	0.0900339	0.00040678	0.909288	0.0907119	661	0.0829131												10	0	5	1
	662		10	0	5	1	7364	0.00135501	0	0.000678426	0.000135685	0.999186	0.000814111	662	0.00181781												489	0	3	5
	663		489	0	3	5	6883	0.0662602	0	0.00043535	0.000725584	0.998839	0.00116093	663	0.00367965												0	7374	0	5
	664		0	7374	0	5	1	0	0.999187	0	0.000677507	0.000135501	0.000813008	664	0.00201816												0	0	7376	0
	665		0	0	7376	0	4	0	0	0.999458	0	0.000542005	0.000542005	665	0.00383219												1	2	0	7377
	666		1	2	0	7377	0	0.000135501	0.000271039	0	0.999729	0	0.000271039	666	0												0	7374	0	6
	667		0	7374	0	6	0	0	0.999187	0	0.000813008	0	0.000813008	667	0.000806777												25	7355	0	0
	668		25	7355	0	0	0	0.00338753	1	0	0	0	0	668	0.00101133												1	1	7377	1
	669		1	1	7377	1	0	0.000135501	0.00013552	0.999729	0.00013552	0	0.000271039	669	0.000807265												6	2	1	6637
	670		6	2	1	6637	734	0.000813008	0.000271223	0.000135612	0.900054	0.0995389	0.0999458	670	0.0920283												0	7378	0	0
	671		0	7378	0	0	2	0	0.999729	0	0	0.000271003	0.000271003	671	0												17	7362	0	1
	672		17	7362	0	1	0	0.00230352	0.999864	0	0.000135814	0	0.000135814	672	0.000404449												0	1	7378	1
	673		0	1	7378	1	0	0	0.000135501	0.999729	0.000135501	0	0.000271003	673	0.000201735												0	7374	4	2
	674		0	7374	4	2	0	0	0.999187	0.000542005	0.000271003	0	0.000813008	674	0.00141214												36	7343	1	0
	675		36	7343	1	0	0	0.00487805	0.999864	0.000136166	0	0	0.000136166	675	0.000202716												3	1	0	0
	676		3	1	0	0	7376	0.000406504	0.000135556	0	0	0.999864	0.000135556	676	0.000605327												0	7376	2	2
	677		0	7376	2	2	0	0	0.999458	0.000271003	0.000271003	0	0.000542005	677	0.000605083												14	7366	0	0
	678		14	7366	0	0	0	0.00189702	1	0	0	0	0	678	0.00383994												2	0	7377	0
	679		2	0	7377	0	1	0.000271003	0	0.999864	0	0.000135538	0.000135538	679	0.000201735												4	7376	0	0
	680		4	7376	0	0	0	0.000542005	1	0	0	0	0	680	0.000403551												2	0	1	7376
	681		2	0	1	7376	1	0.000271003	0	0.000135538	0.999729	0.000135538	0.000271076	681	0												2	7377	0	0
	682		2	7377	0	0	1	0.000271003	0.999864	0	0	0.000135538	0.000135538	682	0.000201857												3	2	0	7375
	683		3	2	0	7375	0	0.000406504	0.000271113	0	0.999729	0	0.000271113	683	0.000807265												0	0	7376	2
	684		0	0	7376	2	2	0	0	0.999458	0.000271003	0.000271003	0.000542005	684	0.000201735												42	1	7336	1
	685		42	1	7336	1	0	0.00569106	0.000136277	0.999727	0.000136277	0	0.000272554	685	0.000203211												2	8	0	7370
	686		2	8	0	7370	0	0.000271003	0.0010843	0	0.998916	0	0.0010843	686	0.00282486												2	0	0	0
	687		2	0	0	0	7378	0.000271003	0	0	0	1	0	687	0												1	7379	0	0
	688		1	7379	0	0	0	0.000135501	1	0	0	0	0	688	0.000201694												1	0	0	0
	689		1	0	0	0	7379	0.000135501	0	0	0	1	0	689	0.000403633												4	7375	1	0
	690		4	7375	1	0	0	0.000542005	0.999864	0.000135575	0	0	0.000135575	690	0												4	1	7374	1
	691		4	1	7374	1	0	0.000542005	0.000135575	0.999729	0.000135575	0	0.00027115	691	0												4	0	5	15
	692		4	0	5	15	7356	0.000542005	0	0.000677874	0.00203362	0.997289	0.0027115	692	0.0024218												0	0	7357	12
	693		0	0	7357	12	11	0	0	0.996883	0.00162602	0.00149051	0.00311653	693	0.00262203												85	0	7278	3
	694		85	0	7278	3	14	0.0115176	0	0.99767	0.000411241	0.00191912	0.00233036	694	0.00327198												3	0	0	7376
	695		3	0	0	7376	1	0.000406504	0	0	0.999864	0.000135556	0.000135556	695	0.000201694												2	7377	1	0
	696		2	7377	1	0	0	0.000271003	0.999864	0.000135538	0	0	0.000135538	696	0.000403551												3	1	0	7376
	697		3	1	0	7376	0	0.000406504	0.000135556	0	0.999864	0	0.000135556	697	0.000403551												0	7378	0	2
	698		0	7378	0	2	0	0	0.999729	0	0.000271003	0	0.000271003	698	0.00080694												0	2	0	7378
	699		0	2	0	7378	0	0	0.000271003	0	0.999729	0	0.000271003	699	0.00181525												0	1	13	7365
	700		0	1	13	7365	1	0	0.000135501	0.00176152	0.997967	0.000135501	0.00203252	700	0.00282372												1	1	1	7364
	701		1	1	1	7364	13	0.000135501	0.00013552	0.00013552	0.997967	0.00176176	0.0020328	701	0.00302725												389	1	1	6987
	702		389	1	1	6987	2	0.05271	0.000143041	0.000143041	0.999428	0.000286082	0.000572164	702	0.000427168												3	0	0	0
	703		3	0	0	0	7377	0.000406504	0	0	0	1	0	703	0.000403388												1	7379	0	0
	704		1	7379	0	0	0	0.000135501	1	0	0	0	0	704	0.000201694												6	1	7372	1
	705		6	1	7372	1	0	0.000813008	0.000135612	0.999729	0.000135612	0	0.000271223	705	0.00100949												4	0	0	7376
	706		4	0	0	7376	0	0.000542005	0	0	1	0	0	706	0.000201694												0	0	1	1
	707		0	0	1	1	7378	0	0	0.000135501	0.000135501	0.999729	0.000271003	707	0												0	7375	0	5
	708		0	7375	0	5	0	0	0.999322	0	0.000677507	0	0.000677507	708	0.00181525												1	0	7373	1
	709		1	0	7373	1	5	0.000135501	0	0.999187	0.00013552	0.000677599	0.000813118	709	0												0	0	2	7378
	710		0	0	2	7378	0	0	0	0.000271003	0.999729	0	0.000271003	710	0.000605083												39	0	0	7340
	711		39	0	0	7340	1	0.00528455	0	0	0.999864	0.000136221	0.000136221	711	0.000405597												0	1	1	3
	712		0	1	1	3	7375	0	0.000135501	0.000135501	0.000406504	0.999322	0.000677507	712	0.000605083												16	0	0	1
	713		16	0	0	1	7363	0.00216802	0	0	0.000135796	0.999864	0.000135796	713	0.000202388												0	0	7374	1
	714		0	0	7374	1	5	0	0	0.999187	0.000135501	0.000677507	0.000813008	714	0.000605083												1	0	7379	0
	715		1	0	7379	0	0	0.000135501	0	1	0	0	0	715	0.000201694												317	4	7054	4
	716		317	4	7054	4	1	0.0429539	0.000566332	0.998726	0.000566332	0.000141583	0.00127425	716	0.000848536												1	3	1	7375
	717		1	3	1	7375	0	0.000135501	0.000406559	0.00013552	0.999458	0	0.000542079	717	0.000201694												0	7375	2	3
	718		0	7375	2	3	0	0	0.999322	0.000271003	0.000406504	0	0.000677507	718	0												17	7319	0	3
	719		17	7319	0	3	41	0.00230352	0.994024	0	0.000407443	0.00556838	0.00597583	719	0.00526316												4	1	0	7375
	720		4	1	0	7375	0	0.000542005	0.000135575	0	0.999864	0	0.000135575	720	0												2	7374	1	3
	721		2	7374	1	3	0	0.000271003	0.999458	0.000135538	0.000406614	0	0.000542152	721	0.000605083												0	2	1	7377
	722		0	2	1	7377	0	0	0.000271003	0.000135501	0.999593	0	0.000406504	722	0.00262255												1	3	0	7376
	723		1	3	0	7376	0	0.000135501	0.000406559	0	0.999593	0	0.000406559	723	0.00242082												111	36	0	7228
	724		111	36	0	7228	5	0.0150407	0.00495254	0	0.99436	0.000687853	0.00564039	724	0.00163901												1	0	0	7
	725		1	0	0	7	7372	0.000135501	0	0	0.000948638	0.999051	0.000948638	725	0.00423985												1	15	5	7335
	726		1	15	5	7335	24	0.000135501	0.0020328	0.000677599	0.994037	0.00325247	0.00596287	726	0.00524405												73	5	1	7298
	727		73	5	1	7298	3	0.0098916	0.000684275	0.000136855	0.998768	0.000410565	0.0012317	727	0.00142886												3	0	7	2
	728		3	0	7	2	7368	0.000406504	0	0.000948895	0.000271113	0.99878	0.00122001	728	0.00121163												3	10	1	7366
	729		3	10	1	7366	0	0.000406504	0.00135556	0.000135556	0.998509	0	0.00149112	729	0.00161421												0	0	7375	3
	730		0	0	7375	3	2	0	0	0.999322	0.000406504	0.000271003	0.000677507	730	0.00100867												0	7373	4	3
	731		0	7373	4	3	0	0	0.999051	0.000542005	0.000406504	0	0.000948509	731	0.000806777												1	7377	1	1
	732		1	7377	1	1	0	0.000135501	0.999729	0.00013552	0.00013552	0	0.000271039	732	0.00504236												101	7274	5	0
	733		101	7274	5	0	0	0.0136856	0.999313	0.000686908	0	0	0.000686908	733	0.000820513												0	3	7375	1
	734		0	3	7375	1	1	0	0.000406504	0.999322	0.000135501	0.000135501	0.000677507	734	0.000605083												59	1	7320	0
	735		59	1	7320	0	0	0.00799458	0.000136593	0.999863	0	0	0.000136593	735	0.00101895												3	7375	0	2
	736		3	7375	0	2	0	0.000406504	0.999729	0	0.000271113	0	0.000271113	736	0.00221864												7	0	1	7372
	737		7	0	1	7372	0	0.000948509	0	0.00013563	0.999864	0	0.00013563	737	0.000403796												2	106	21	1
	738		2	106	21	1	7250	0.000271003	0.014367	0.0028463	0.000135538	0.982651	0.0173489	738	0.0100888												2	1	7376	1
	739		2	1	7376	1	0	0.000271003	0.000135538	0.999729	0.000135538	0	0.000271076	739	0												4	7376	0	0
	740		4	7376	0	0	0	0.000542005	1	0	0	0	0	740	0.00201735												1	0	7371	0
	741		1	0	7371	0	8	0.000135501	0	0.998916	0	0.00108416	0.00108416	741	0.00242033												4	7373	1	2
	742		4	7373	1	2	0	0.000542005	0.999593	0.000135575	0.00027115	0	0.000406725	742	0.000201776												4	4	0	7372
	743		4	4	0	7372	0	0.000542005	0.000542299	0	0.999458	0	0.000542299	743	0.000201694												1	0	2	1
	744		1	0	2	1	7376	0.000135501	0	0.000271039	0.00013552	0.999593	0.000406559	744	0												0	7379	0	1
	745		0	7379	0	1	0	0	0.999864	0	0.000135501	0	0.000135501	745	0												18	7360	0	1
	746		18	7360	0	1	1	0.00243902	0.999728	0	0.000135833	0.000135833	0.000271665	746	0												4	1	1	0
	747		4	1	1	0	7374	0.000542005	0.000135575	0.000135575	0	0.999729	0.00027115	747	0.000201857												1	0	0	7379
	748		1	0	0	7379	0	0.000135501	0	0	1	0	0	748	0.000201735												3	1	1	3
	749		3	1	1	3	7372	0.000406504	0.000135556	0.000135556	0.000406669	0.999322	0.000677782	749	0.00221998												4	2	0	7372
	750		4	2	0	7372	2	0.000542005	0.00027115	0	0.999458	0.00027115	0.000542299	750	0.00080694												0	7375	2	1
	751		0	7375	2	1	2	0	0.999322	0.000271003	0.000135501	0.000271003	0.000677507	751	0.00423558												25	7323	1	1
	752		25	7323	1	1	30	0.00338753	0.995649	0.000135962	0.000135962	0.00407886	0.00435078	752	0.00364372												1	0	7373	0
	753		1	0	7373	0	6	0.000135501	0	0.999187	0	0.000813118	0.000813118	753	0.00322841												0	7373	4	1
	754		0	7373	4	1	2	0	0.999051	0.000542005	0.000135501	0.000271003	0.000948509	754	0.00262203												42	7331	6	1
	755		42	7331	6	1	0	0.00569106	0.999046	0.000817661	0.000136277	0	0.000953938	755	0.00283516												1	2	0	7377
	756		1	2	0	7377	0	0.000135501	0.000271039	0	0.999729	0	0.000271039	756	0.00080694												53	0	2	7324
	757		53	0	2	7324	1	0.00718157	0	0.000272963	0.999591	0.000136482	0.000409445	757	0.000609508												1	1	7373	2
	758		1	1	7373	2	3	0.000135501	0.00013552	0.999187	0.000271039	0.000406559	0.000813118	758	0.00080694												0	0	2	7378
	759		0	0	2	7378	0	0	0	0.000271003	0.999729	0	0.000271003	759	0.000201694												60	2	0	7317
	760		60	2	0	7317	1	0.00813008	0.000273224	0	0.99959	0.000136612	0.000409836	760	0.0014245												2	1	0	0
	761		2	1	0	0	7377	0.000271003	0.000135538	0	0	0.999864	0.000135538	761	0.000201735												1	7379	0	0
	762		1	7379	0	0	0	0.000135501	1	0	0	0	0	762	0.000201776												1	1	7328	2
	763		1	1	7328	2	48	0.000135501	0.00013552	0.993088	0.000271039	0.00650495	0.00691151	763	0.0225898												53	67	7255	3
	764		53	67	7255	3	2	0.00718157	0.00914426	0.990173	0.000409445	0.000272963	0.00982667	764	0.0119919												3	0	9	1
	765		3	0	9	1	7367	0.000406504	0	0.00122001	0.000135556	0.998644	0.00135556	765	0.00221864												0	0	7372	0
	766		0	0	7372	0	8	0	0	0.998916	0	0.00108401	0.00108401	766	0.00322711												1	0	7377	0
	767		1	0	7377	0	2	0.000135501	0	0.999729	0	0.000271039	0.000271039	767	0.00322776												183	2	7192	1
	768		183	2	7192	1	2	0.0247967	0.000277894	0.999305	0.000138947	0.000277894	0.000694734	768	0.00144688												3	1	2	1
	769		3	1	2	1	7373	0.000406504	0.000135556	0.000271113	0.000135556	0.999458	0.000542226	769	0.000201776												1	7379	0	0
	770		1	7379	0	0	0	0.000135501	1	0	0	0	0	770	0.000201694												4	0	7373	2
	771		4	0	7373	2	1	0.000542005	0	0.999593	0.00027115	0.000135575	0.000406725	771	0.00383761												0	1	3	1
	772		0	1	3	1	7375	0	0.000135501	0.000406504	0.000135501	0.999322	0.000677507	772	0.000201694												14	0	2	1
	773		14	0	2	1	7363	0.00189702	0	0.000271518	0.000135759	0.999593	0.000407277	773	0												1	1	7377	0
	774		1	1	7377	0	1	0.000135501	0.00013552	0.999729	0	0.00013552	0.000271039	774	0												0	7369	7	4
	775		0	7369	7	4	0	0	0.998509	0.000948509	0.000542005	0	0.00149051	775	0.00100847												0	0	7380	0
	776		0	0	7380	0	0	0	0	1	0	0	0	776	0

## Sheet: Fig. 8
Experiment 1
	5'jxn	3'jxn	SE		FOLD				5'jxn	3'jxn	STD		FOLD
0	4.95003e-06	1.20655e-05	5.87697e-07	3.26085e-06				WT(-)	4.33213e-06	5.24372e-06	8.17306e-07	6.07478e-06
WT	2.68544e-05	0.000833671	5.27839e-06	0.000122713				WT	4.58948e-05	0.000900324	2.33382e-05	0.000213489
WT	4.00458e-05	0.00103169	4.72498e-06	9.05054e-05				h12-1	9.18448e-05	0.0018346	5.0176e-05	0.000770517	2.00121	2.03772
h12-1	5.93346e-05	0.00180022	5.10542e-06	9.29605e-05	1.77382	1.93016		h12-2	9.30375e-05	0.00143944	3.5702e-05	0.000312989	2.02719	1.5988
h12-2	7.33916e-05	0.00126065	3.28926e-06	7.86587e-05	2.19406	1.35164
h8-1	5.37074e-05	0.00119861	2.97123e-06	0.000140328	1.6056	1.28512
h8-2	4.22879e-05	0.000698558	1.73232e-06	9.50781e-05	1.26421	0.748979			5' junction	3' junction	STD
h8-3	5.26091e-05	0.000863795	4.4308e-06	1.00157e-05	1.57276	0.926143		WT(-)	0.0943926	0.00582426	0.00168097	3.92982e-05
h8-4	4.97701e-05	0.00112682	9.65345e-06	0.000142923	1.48789	1.20815		WT	1	1	0.508515	0.237125
X-1	8.67249e-06	0.000852342	1.00656e-06	6.47918e-05	0.259267	0.913863		E	1.08218	1.29673	0.158724	0.340736		h12-1	1.69417	1.68446	0.169058	0.263082
X-2	1.35459e-05	0.000860092	9.11123e-07	8.14636e-05	0.404959	0.922172		AAC	1.25689	1.51215	0.276944	0.630987		h12-2	1.93893	1.65813	0.256679	0.322129
								AC	1.30209	1.30252	0.230279	0.352939
Experiment 2								C	0.892846	1.09358	0.180349	0.285009
	5'jxn	3'jxn	SE					EC	2.1063	2.19734	0.707968	0.960671
0	3.40541e-06	1.23183e-06	2.89906e-07	2.15876e-08				EAAC	2.22533	2.87783	0.17841	0.723521
WT	3.68042e-05	0.000630334	9.02833e-06	0.000153601
h12-1	6.65674e-05	0.00108186	8.21867e-06	0.00023162	1.80869	1.71632
h12-2	7.14732e-05	0.00125682	1.18962e-05	0.00014074	1.94198	1.9939
E	3.56981e-05	0.000665501	2.87074e-06	9.47663e-05	0.969945	1.05579
AAC	3.51632e-05	0.000592767	4.98534e-06	0.000153951	0.955413	0.940403
AC	4.79223e-05	0.000821023	8.47525e-06	0.000222469	1.30209	1.30252
EC	5.78948e-05	0.000993419	9.48514e-06	0.000186936	1.57305	1.57602
EAAC	7.81075e-05	0.00180298	8.37289e-06	0.000205771	2.12224	2.86036
XL7	4.32831e-05	0.000905226	4.3043e-06	0.00010655	1.17604	1.43611
C111U	3.74027e-05	0.000677092	1.23607e-06	0.0001869	1.01626	1.07418
(-)	4.92504e-06	5.90009e-06	7.80831e-07	3.12419e-07
Experiment 3
	5'jxn	3'jxn	SE
0	4.64094e-06	1.88605e-06	2.43381e-06	9.29611e-08
WT	7.98746e-05	0.0011056	9.24714e-06	8.52416e-05
h12-1	0.000149632	0.00262174	5.79943e-06	0.00024384
h12-2	0.000134248	0.00180084	1.82066e-05	0.000133719	1.68073	1.62883
E	9.54034e-05	0.00170005	1.35835e-05	0.000238581	1.19442	1.53767
AAC	0.000105054	0.00242032	5.64566e-06	0.000223081	1.31524	2.18914
C	7.13157e-05	0.00120907	1.44053e-05	0.000315107	0.892846	1.09358
EC	0.000249554	0.00390746	3.51383e-05	0.000489398	3.12433	3.53424
EAAC	0.000193275	0.00315384	1.23963e-05	0.00039159	2.41973	2.85261
WT-o	2.5906e-05	0.000468315	2.17765e-06	9.21686e-05
Experiment 4
	5'jxn	3'jxn	SE
WT	2.90628e-05	0.000632418	1.56681e-06	8.64474e-05
AAC	4.35942e-05	0.000889746	9.06904e-06	0.000141837	1.5	1.4069
EC	4.89145e-05	0.000902878	8.72277e-06	0.000159584	1.68306	1.42766
EAAC	5.90907e-05	0.00127342	6.31795e-06	9.10101e-05	2.03321	2.01357
WT	2.3937e-05	0.000449066	1.55983e-06	2.46553e-05
EC	4.89455e-05	0.00101105	8.27842e-06	8.68283e-05	2.04476	2.25145
EAAC	5.56807e-05	0.00169962	3.40011e-06	0.000157364	2.32613	3.78478
														5'	3
													WT	1	1	0.308515	0.217125
													E	2.22533	2.87783	0.17841	0.723521
													80-1	2.43372	3.08712	0.0333763	0.32411
													80-2	3.03589	3.5858	0.390771	1.12908
													80-3	3.25542	3.87131	0.195486	0.557218
													80-4	3.23932	3.88634	0.5896	0.778637
													40-1	3.32887	4.45596	0.371588	0.375129
													40-2	2.19472	2.73162	0.441245	0.00202951

## Sheet: Fig.9A-B
													19
											84,182,264,265,269,282,334,352,357,442,463,515,548,572,574,619,642,651,652
	nucleotide		-	A	C	G	T	gap	A	C	G	T	80 mM MgCL2		40
	84	1		1960	0	2804	5	0	0.410988	0	0.587964	0.00104844	0.589012	84	0.648836
	182	2		1	2528	2	2238	0	0.000209688	0.53009	0.000419375	0.469281	0.530719	182	0.256765
	264	3		4	1	2092	2672	0	0.00083875	0.000209688	0.438666	0.560285	0.561334	264	0.356199
	265	4		2146	0	2613	10	0	0.44999	0	0.547914	0.00209688	0.55001	265	0.356828
	269	5		3445	1	1321	2	0	0.722374	0.000209688	0.276997	0.000419375	0.723003	269	0.62576
	282	6		4307	3	457	2	0	0.903124	0.000629063	0.0958272	0.000419375	0.904173	282	0.858821
	334	7		2626	1	2142	0	0	0.55064	0.000209688	0.449151	0	0.550849	334	0.569541
	352	8		864	3	3902	0	0	0.18117	0.000629063	0.818201	0	0.181799	352	0.283197
	357	9		2	0	2312	2455	0	0.000419375	0	0.484798	0.514783	0.515202	357	0.468639
	442	10		0	2257	1	2511	0	0	0.473265	0.000209688	0.526525	0.526735	442	0.483533
	463	11		1489	0	19	3261	0	0.312225	0	0.00398406	0.683791	0.687775	463	0.650514
	515	12		2234	1	2534	0	0	0.468442	0.000209688	0.531348	0	0.531558	515	0.505979
	548	13		965	3803	1	0	0	0.202349	0.797442	0.000209688	0	0.797651	548	0.575205
	572	14		2923	0	0	1846	0	0.612917	0	0	0.387083	0.387083	572	0.380113
	574	15		2218	1	1	2549	0	0.465087	0.000209688	0.000209688	0.534494	0.534913	574	0.609608
	619	16		7	2494	2	2266	0	0.00146781	0.522961	0.000419375	0.475152	0.477039	619	0.408853
	642	17		237	2760	1770	2	0	0.049696	0.578738	0.371147	0.000419375	0.999581	642	0.994756
	651	18		2104	173	2487	5	0	0.441183	0.0362759	0.521493	0.00104844	0.478507	651	0.603734
	652	19		8	2002	1	2758	0	0.0016775	0.419795	0.000209688	0.578318	0.421682	652	0.446193
	nucleotide		-	A	C	G	T	gap	A	C	G	T	40 mM MgCl2
	84	1		1674	0	3093	0	0	0.351164	0	0.648836	0	0.648836
	182	2		2	1221	1	3543	0	0.000419551	0.256136	0.000209776	0.743235	0.256765
	264	3		6	0	3069	1692	0	0.00125865	0	0.643801	0.35494	0.356199
	265	4		3066	0	1687	14	0	0.643172	0	0.353891	0.00293686	0.356828
	269	5		2982	0	1784	1	0	0.625551	0	0.37424	0.000209776	0.62576
	282	6		4090	1	673	3	0	0.857982	0.000209776	0.141179	0.000629327	0.858821
	334	7		2715	0	2052	0	0	0.569541	0	0.430459	0	0.569541
	352	8		1340	10	3417	0	0	0.281099	0.00209776	0.716803	0	0.283197
	357	9		1	0	2533	2233	0	0.000209776	0	0.531361	0.468429	0.468639
	442	10		1	2462	1	2303	0	0.000209776	0.516467	0.000209776	0.483113	0.483533
	463	11		1666	2	16	3083	0	0.349486	0.000419551	0.00335641	0.646738	0.650514
	515	12		2355	0	2412	0	0	0.494021	0	0.505979	0	0.505979
	548	13		2025	2742	0	0	0	0.424795	0.575205	0	0	0.575205
	572	14		2955	1	0	1811	0	0.619887	0.000209776	0	0.379904	0.380113
	574	15		1861	0	0	2906	0	0.390392	0	0	0.609608	0.609608
	619	16		12	2818	2	1935	0	0.00251731	0.591147	0.000419551	0.405916	0.408853
	642	17		198	2869	1675	25	0	0.0415356	0.601846	0.351374	0.00524439	0.994756
	651	18		2683	192	1889	3	0	0.562828	0.0402769	0.396266	0.000629327	0.603734
	652	19		5	2122	0	2640	0	0.00104888	0.445144	0	0.553807	0.446193

[truncated: 9 more sheets: Fig. 9E, Fig. 9F, Fig. S1A, Fig. S1B, Fig. S3A, Fig. S3B, Fig. S3C, Fig. S4+S5, Fig. S7]
